# Supplementary material for: Rv0954 Is a Member of the Mycobacterial Cell Division Complex
Source: Front Microbiol. 2021 Apr 20;12:626461. doi: 10.3389/fmicb.2021.626461 (PMC8093794; doi:10.3389/fmicb.2021.626461)
Supplement: Supplementary file 3 [file Table_2.XLSX]

## Sheet: tnseq
#Orf	%Name	Description	N	TAs Hit	Sum Rd WT	Sum Rd KO	Delta Rd	log2 FC	p-value	p-adj
Rv0001	dnaA	Chromosomal replication initiator protein DnaA	29	0	0	0	0	0	1	1
Rv0002	dnaN	DNA polymerase III (beta chain) DnaN (DNA nucleotidyltransferase)	27	0	0	0	0	0	1	1
Rv0003	recF	DNA replication and repair protein RecF (single-strand DNA binding protein)	33	24	619.6	290.8	-328.8	-1.09	0.0294	0.47826
Rv0004	-	hypothetical protein	5	1	7.3	0	-7.3	-2.87	1	1
Rv0005	gyrB	DNA gyrase (subunit B) GyrB (DNA topoisomerase (ATP-hydrolysing)) (DNA topoisomerase II) (type II DNA topoisomerase)	35	1	0	2	2	1.01	1	1
Rv0006	gyrA	DNA gyrase (subunit A) GyrA (DNA topoisomerase (ATP-hydrolysing)) (DNA topoisomerase II) (type II DNA topoisomerase)	42	1	0.7	1.7	1	1.25	1	1
Rv0007	-	Possible conserved membrane protein	10	10	2082.1	984.6	-1097.5	-1.08	0.0796	0.74035
Rv0008c	-	Possible membrane protein	4	3	100.6	81.5	-19.1	-0.3	0.7061	1
Rv0009	ppiA	Probable iron-regulated peptidyl-prolyl cis-trans isomerase A PpiA (PPIase A) (rotamase A)	6	5	250.1	447.8	197.7	0.84	0.0883	0.77893
Rv0010c	-	Probable conserved membrane protein	10	8	777.8	1097.4	319.6	0.5	0.5485	1
Rv0011c	-	Probable conserved transmembrane protein	3	3	208.7	2.4	-206.3	-6.45	0.0198	0.3735
Rv0012	-	Probable conserved membrane protein	14	13	1770.6	832.2	-938.4	-1.09	0.2334	0.99343
Rv0013	trpG	Possible anthranilate synthase component II TrpG (glutamine amidotransferase)	13	0	0	0	0	0	1	1
Rv0014c	pknB	Transmembrane serine/threonine-protein kinase B PknB (protein kinase B) (STPK B)	22	0	0	0	0	0	1	1
Rv0015c	pknA	Transmembrane serine/threonine-protein kinase A PknA (protein kinase A) (STPK A)	13	1	14.6	28.6	14	0.97	0.6673	1
Rv0954	-	Probable conserved transmembrane protein	25	21	3594.7	7.8	-3586.9	-8.84	0	0
Rv1252c	lprE	Probable lipoprotein LprE	7	6	836.6	2	-834.6	-8.7	0.0001	0.00788
Rv0018c	pstP	Phosphoserine/threonine phosphatase PstP	23	14	1841.4	244.3	-1597	-2.91	0.0006	0.03444
Rv0019c	fhaB	Conserved protein with FHA domain, FhaB	12	12	1544.6	281.7	-1262.9	-2.46	0.0002	0.0141
Rv0020c	fhaA	Conserved protein with FHA domain, FhaA	50	8	1242.5	217.4	-1025.2	-2.52	0.0052	0.15709
Rv0021c	-	hypothetical protein	18	17	1228.3	2274.7	1046.4	0.89	0.0449	0.57711
Rv0022c	whiB5	Probable transcriptional regulatory protein WhiB-like WhiB5	8	5	822.4	861.6	39.2	0.07	0.9183	1
Rv0023	-	Possible transcriptional regulatory protein	12	8	67.5	15.8	-51.7	-2.1	0.0331	0.50114
Rv0024	-	Putative secreted protein P60-related protein	11	8	676.2	753.4	77.2	0.16	0.8344	1
Rv0025	-	hypothetical protein	7	6	135.2	153.1	17.9	0.18	0.8317	1
Rv0026	-	hypothetical protein	12	9	819.7	772.3	-47.4	-0.09	0.868	1
Rv0027	-	hypothetical protein	5	5	326.8	79.6	-247.2	-2.04	0.1108	0.8275
Rv0028	-	hypothetical protein	4	4	193.3	491.6	298.4	1.35	0.1389	0.86393
Rv0029	-	hypothetical protein	17	16	823.5	1337.4	513.9	0.7	0.4122	1
Rv0030	-	hypothetical protein	5	4	316.5	157.7	-158.7	-1	0.8016	1
Rv0031	-	Possible remnant of a transposase	1	0	0	0	0	0	1	1
Rv0032	bioF2	Possible 8-amino-7-oxononanoate synthase BioF2 (AONS) (8-amino-7-ketopelargonate synthase) (7-keto-8-amino-pelargonic acid synthetase) (7-KAP synthetase) (L-alanine--pimelyl CoA ligase)	50	35	2759.3	3234.7	475.4	0.23	0.5733	1
Rv0033	acpA	Probable acyl carrier protein AcpA (ACP)	3	3	242.3	184.6	-57.6	-0.39	0.7539	1
Rv0034	-	hypothetical protein	5	4	267.7	519.3	251.6	0.96	0.2091	0.95909
Rv0035	fadD34	Probable fatty-acid-CoA ligase FadD34 (fatty-acid-CoA synthetase) (fatty-acid-CoA synthase)	24	23	2256.9	2452.8	195.9	0.12	0.7546	1
Rv0036c	-	hypothetical protein	4	4	152.1	732.7	580.7	2.27	0.0187	0.35779
Rv0037c	-	Probable conserved integral membrane protein	17	14	4200.9	1540.5	-2660.4	-1.45	0.0794	0.74035
Rv0038	-	hypothetical protein	7	7	754.7	741.3	-13.5	-0.03	0.9757	1
Rv0039c	-	Possible conserved transmembrane protein	4	3	429.1	627	197.9	0.55	0.5564	1
Rv0040c	mtc28	Secreted proline rich protein Mtc28 (proline rich 28 kDa antigen)	8	7	855.8	604.4	-251.4	-0.5	0.3142	1
Rv0041	leuS	Probable leucyl-tRNA synthetase LeuS (leucine--tRNA ligase) (LEURS)	66	1	0	0.7	0.7	-0.58	1	1
Rv0042c	-	Possible transcriptional regulatory protein (probably MarR-family)	5	5	219.4	166	-53.4	-0.4	0.8266	1
Rv0043c	-	Probable transcriptional regulatory protein (probably GntR-family)	7	7	407.9	796.1	388.2	0.96	0.3027	1
Rv0044c	-	Possible oxidoreductase	19	16	697.9	1103.6	405.7	0.66	0.2793	1
Rv0045c	-	Possible hydrolase	6	6	567.7	370.7	-197	-0.61	0.4386	1
Rv0046c	ino1	myo-inositol-1-phosphate synthase Ino1 (inositol 1-phosphate synthetase) (D-glucose 6-phosphate cycloaldolase) (glucose 6-phosphate cyclase) (glucocycloaldolase)	15	0	0	0	0	0	1	1
Rv0047c	-	hypothetical protein	7	7	1296.5	840.4	-456.1	-0.63	0.4732	1
Rv0048c	-	Possible membrane protein	14	13	2830.5	2563.5	-267	-0.14	0.812	1
Rv0049	-	hypothetical protein	6	6	1580.9	295.8	-1285	-2.42	0.0336	0.50114
Rv0050	ponA1	Probable bifunctional penicillin-binding protein 1A/1B PonA1 (murein polymerase) (PBP1): penicillin-insensitive transglycosylase (peptidoglycan TGASE) + penicillin-sensitive transpeptidase (DD-transpeptidase)	33	25	650	207.4	-442.6	-1.65	0.01	0.23092
Rv0051	-	Probable conserved transmembrane protein	33	24	898.4	946.6	48.1	0.08	0.8861	1
Rv0052	-	hypothetical protein	6	5	327.8	457.9	130.1	0.48	0.5101	1
Rv0053	rpsF	30S ribosomal protein S6 RpsF	5	1	73.6	43.6	-30	-0.75	1	1
Rv0054	ssb	Single-strand binding protein Ssb (helix-destabilizing protein)	5	0	0	0	0	0	1	1
Rv0055	rpsR1	30S ribosomal protein S18-1 RpsR1	4	1	9.1	0	-9.1	-3.19	1	1
Rv0056	rplI	50S ribosomal protein L9 RplI	7	6	270.4	184.7	-85.7	-0.55	0.7741	1
Rv0057	-	Hypothetical protein	15	12	169.8	448.5	278.6	1.4	0.1457	0.86807
Rv0058	dnaB	Probable replicative DNA helicase DnaB	36	0	0	0	0	0	1	1
Rv0059	-	Hypothetical protein	16	14	2141.3	1786.9	-354.4	-0.26	0.6613	1
Rv0060	-	hypothetical protein	21	1	0.7	0	-0.7	0.46	1	1
Rv0061c	-	Hypothetical protein	6	5	129.9	346.2	216.3	1.41	0.3143	1
Rv0062	celA1	Possible cellulase CelA1 (endoglucanase) (endo-1,4-beta-glucanase) (FI-cmcase) (carboxymethyl cellulase)	19	17	1504.5	1231.9	-272.6	-0.29	0.5571	1
Rv0063	-	Possible oxidoreductase	21	18	1387.9	1447.9	60	0.06	0.9192	1
Rv0064	-	Probable conserved transmembrane protein	64	53	2074.8	1916	-158.8	-0.11	0.7624	1
Rv0064A	vapB1	Possible antitoxin VapB1	3	3	740.2	624.2	-116	-0.25	0.8041	1
Rv0065	vapC1	Possible toxin VapC1	7	5	215	151.1	-63.8	-0.51	0.7758	1
Rv2165c	-	hypothetical protein	22	8	336.1	0	-336.1	-8.39	0.0001	0.00788
Rv0067c	-	Possible transcriptional regulatory protein (possibly TetR-family)	11	11	430.4	274.3	-156.1	-0.65	0.3292	1
Rv0068	-	Probable oxidoreductase	11	8	815.9	603.7	-212.1	-0.43	0.6739	1
Rv0069c	sdaA	Probable L-serine dehydratase SdaA (L-serine deaminase) (SDH) (L-SD)	11	8	304.2	270.8	-33.4	-0.17	0.8399	1
Rv0070c	glyA2	Serine hydroxymethyltransferase GlyA2 (serine methylase 2) (SHMT 2)	16	15	682.8	627.2	-55.7	-0.12	0.8413	1
Rv0071	-	Possible maturase	8	7	297.7	641.1	343.4	1.11	0.2296	0.99268
Rv0072	-	Probable glutamine-transport transmembrane protein ABC transporter	16	14	3121.3	1657.1	-1464.2	-0.91	0.1672	0.88864
Rv0073	-	Probable glutamine-transport ATP-binding protein ABC transporter	13	13	499.1	825.7	326.6	0.73	0.1547	0.87057
Rv0074	-	hypothetical protein	14	14	701.8	814.7	112.8	0.22	0.8261	1
Rv0075	-	Probable aminotransferase	22	17	1261.5	1456.7	195.2	0.21	0.6199	1
Rv0076c	-	Probable membrane protein	3	3	392.3	377.8	-14.5	-0.05	0.9509	1
Rv0077c	-	Probable oxidoreductase	11	10	747.3	700.2	-47.1	-0.09	0.9097	1
Rv0078	-	Probable transcriptional regulatory protein	7	6	295.5	211.3	-84.2	-0.48	0.6731	1
Rv0078A	-	Hypothetical protein	9	9	487.3	430.8	-56.6	-0.18	0.8873	1
Rv0078B	-	hypothetical protein	2	2	299.4	310.2	10.8	0.05	1	1
Rv0079	-	hypothetical protein	13	12	643.8	996.1	352.3	0.63	0.315	1
Rv0080	-	hypothetical protein	3	3	207.9	209.4	1.5	0.01	0.9977	1
Rv0081	-	Probable transcriptional regulatory protein	5	4	510.9	501.9	-9	-0.03	0.9696	1
Rv0082	-	Probable oxidoreductase	7	5	177.8	329.6	151.8	0.89	0.3624	1
Rv0083	-	Probable oxidoreductase	20	17	966.9	994.2	27.3	0.04	0.9114	1
Rv0084	hycD	Possible formate hydrogenlyase HycD (FHL)	7	6	54.3	36.2	-18.1	-0.59	0.6809	1
Rv0085	hycP	Possible hydrogenase HycP	3	2	156.5	8.9	-147.6	-4.14	0.34	1
Rv0086	hycQ	Possible hydrogenase HycQ	14	9	94.8	211.8	117	1.16	0.2725	1
Rv0087	hycE	Possible formate hydrogenase HycE (FHL)	22	10	115	372.3	257.3	1.69	0.1577	0.87751
Rv0088	-	Possible polyketide cyclase/dehydrase	11	8	95.1	121.9	26.8	0.36	0.8249	1
Rv0089	-	Possible methyltransferase/methylase	9	8	124.9	318.3	193.4	1.35	0.0972	0.7995
Rv0090	-	Possible membrane protein	12	11	506.5	668.2	161.7	0.4	0.608	1
Rv0091	mtn	Probable bifunctional MTA/SAH nucleosidase Mtn: 5'-methylthioadenosine nucleosidase (methylthioadenosine methylthioribohydrolase) + S-adenosylhomocysteine nucleosidase (S-adenosyl-L-homocysteine homocysteinylribohydrolase)	11	8	860.4	724.1	-136.2	-0.25	0.7688	1
Rv0092	ctpA	Cation transporter P-type ATPase a CtpA	27	23	2281.4	1159.5	-1121.9	-0.98	0.0284	0.46576
Rv0093c	-	Probable conserved membrane protein	7	6	200.5	136.6	-63.9	-0.55	0.5533	1
Rv0094c	-	hypothetical protein	14	14	1025.6	1235.6	210	0.27	0.5596	1
Rv0095c	-	hypothetical protein	7	2	113.7	20.7	-93.1	-2.46	1	1
Rv0096	PPE1	PPE family protein PPE1	30	23	2372.7	1151.2	-1221.5	-1.04	0.0988	0.80198
Rv0097	-	Possible oxidoreductase	24	21	1345.1	1154.6	-190.5	-0.22	0.8343	1
Rv0098	fcoT	Probable fatty acyl CoA thioesterase type III FcoT	10	7	125.7	120.1	-5.6	-0.07	0.9153	1
Rv0099	fadD10	Possible fatty-acid-CoA ligase FadD10 (fatty-acid-CoA synthetase) (fatty-acid-CoA synthase)	30	20	538.7	1059.1	520.4	0.98	0.1335	0.8474
Rv0100	-	hypothetical protein	3	3	325.9	128.4	-197.4	-1.34	0.2035	0.94247
Rv0101	nrp	Probable peptide synthetase Nrp (peptide synthase)	103	75	3876.1	3006.2	-870	-0.37	0.2828	1
Rv0102	-	Probable conserved integral membrane protein	38	2	0.7	1.7	1	1.25	1	1
Rv0103c	ctpB	Probable cation-transporter P-type ATPase B CtpB	28	20	2045.5	1994.8	-50.7	-0.04	0.9523	1
Rv0104	-	hypothetical protein	25	21	2317.3	2082.3	-235	-0.15	0.6875	1
Rv0105c	rpmB1	50S ribosomal protein L28-1 RpmB1	5	4	304.7	218.7	-86.1	-0.48	0.5529	1
Rv0106	-	hypothetical protein	10	8	301.4	504.3	202.8	0.74	0.2619	1
Rv0107c	ctpI	Probable cation-transporter ATPase I CtpI	59	47	1933.1	1981.2	48.1	0.04	0.9311	1
Rv0108c	-	Hypothetical protein	2	2	62.2	179.4	117.2	1.53	0.1014	0.80999
Rv0109	PE_PGRS1	PE-PGRS family protein PE_PGRS1	25	16	427.9	483.6	55.8	0.18	0.8213	1
Rv0110	-	Probable conserved integral membrane protein	13	12	2089.5	1097.6	-991.9	-0.93	0.0761	0.7282
Rv0111	-	Possible transmembrane acyltransferase	40	32	1662	2357.3	695.3	0.5	0.1623	0.88833
Rv0112	gca	Possible GDP-mannose 4,6-dehydratase Gca (GDP-D-mannose dehydratase)	29	17	507.9	443.6	-64.3	-0.2	0.7497	1
Rv0113	gmhA	Probable sedoheptulose-7-phosphate isomerase GmhA (phosphoheptose isomerase)	12	5	40.2	136.1	95.8	1.76	0.329	1
Rv0114	gmhB	Possible D-alpha,beta-D-heptose-1,7-biphosphate phosphatase GmhB (D-glycero-D-manno-heptose 7-phosphate kinase)	9	9	855.2	998	142.8	0.22	0.6683	1
Rv0115	hddA	Possible D-alpha-D-heptose-7-phosphate kinase HddA	17	16	1403.6	1061.9	-341.7	-0.4	0.3997	1
Rv0116c	ldtA	Probable L,D-transpeptidase LdtA	15	15	1022.2	1067.5	45.3	0.06	0.904	1
Rv0117	oxyS	Oxidative stress response regulatory protein OxyS	16	16	549.9	640.8	90.9	0.22	0.7387	1
Rv0118c	oxcA	Probable oxalyl-CoA decarboxylase OxcA	25	15	530.6	588.7	58	0.15	0.8949	1
Rv0119	fadD7	Probable fatty-acid-CoA ligase FadD7 (fatty-acid-CoA synthetase) (fatty-acid-CoA synthase)	13	7	134.3	49.7	-84.6	-1.43	0.1501	0.86807
Rv0120c	fusA2	Probable elongation factor G FusA2 (EF-G)	25	18	220.9	294.5	73.6	0.41	0.5098	1
Rv0121c	-	hypothetical protein	10	5	335.5	238.8	-96.7	-0.49	0.9489	1
Rv0122	-	Hypothetical protein	9	6	281	146.9	-134.1	-0.94	0.4833	1
Rv0123	-	hypothetical protein	7	3	99.4	109.1	9.7	0.13	0.8659	1
Rv0124	PE_PGRS2	PE-PGRS family protein PE_PGRS2	11	9	437.7	608.8	171.1	0.48	0.4544	1
Rv0125	pepA	Probable serine protease PepA (serine proteinase) (MTB32A)	9	9	424.8	493.9	69	0.22	0.7838	1
Rv0126	treS	Trehalose synthase TreS	29	28	835.8	273.1	-562.7	-1.61	0.0012	0.06103
Rv3215	entC	Probable isochorismate synthase EntC (isochorismate hydroxymutase) (enterochelin biosynthesis)	15	10	168.7	0.7	-168	-7.98	0	0
Rv0128	-	Probable conserved transmembrane protein	17	17	1960.4	1551.4	-409	-0.34	0.5446	1
Rv0129c	fbpC	Secreted antigen 85-C FbpC (85C) (antigen 85 complex C) (AG58C) (mycolyl transferase 85C) (fibronectin-binding protein C)	27	23	1835.7	2142.3	306.6	0.22	0.6048	1
Rv0130	htdZ	Probable 3-hydroxyl-thioester dehydratase	3	3	8.4	70.5	62.1	3.07	0.2564	1
Rv0131c	fadE1	Probable acyl-CoA dehydrogenase FadE1	17	13	731.8	484.4	-247.4	-0.6	0.3637	1
Rv0132c	fgd2	Putative F420-dependent glucose-6-phosphate dehydrogenase Fgd2	14	13	1233.4	1211.7	-21.7	-0.03	0.9668	1
Rv0133	-	GCN5-related N-acetyltransferase	6	6	591.6	794.8	203.2	0.43	0.4547	1
Rv0134	ephF	Possible epoxide hydrolase EphF (epoxide hydratase) (arene-oxide hydratase)	11	11	1013.9	1015.3	1.4	0	0.9967	1
Rv0135c	-	Possible transcriptional regulatory protein	11	10	397.4	637	239.6	0.68	0.2297	0.99268
Rv0136	cyp138	Probable cytochrome P450 138 Cyp138	22	20	2142.7	1831	-311.7	-0.23	0.5924	1
Rv0137c	msrA	Probable peptide methionine sulfoxide reductase MsrA (protein-methionine-S-oxide reductase) (peptide met(O) reductase)	11	10	273.3	667.5	394.2	1.29	0.0519	0.61697
Rv0138	-	hypothetical protein	6	6	972.6	862.6	-110.1	-0.17	0.7388	1
Rv0139	-	Possible oxidoreductase	12	11	1390.8	1495.1	104.3	0.1	0.8275	1
Rv0140	-	hypothetical protein	14	11	1159.3	781.1	-378.2	-0.57	0.4311	1
Rv0141c	-	hypothetical protein	8	5	345.3	489	143.7	0.5	0.623	1
Rv0142	-	hypothetical protein	5	4	604.5	412.2	-192.3	-0.55	0.5866	1
Rv0143c	-	Probable conserved transmembrane protein	25	21	1791.6	2216.5	424.9	0.31	0.5719	1
Rv0144	-	Probable transcriptional regulatory protein (possibly TetR-family)	14	13	2572.2	2403.5	-168.7	-0.1	0.8194	1
Rv0145	-	Possible S-adenosylmethionine-dependent methyltransferase	14	12	1037.2	1730.6	693.4	0.74	0.1478	0.86807
Rv0146	-	Possible S-adenosylmethionine-dependent methyltransferase	15	13	1351.6	1559.8	208.2	0.21	0.7198	1
Rv0147	-	Probable aldehyde dehydrogenase (NAD+) dependent	23	21	2831	2581.9	-249.1	-0.13	0.7577	1
Rv0148	-	Probable short-chain type dehydrogenase/reductase	15	15	1379.1	1465.8	86.6	0.09	0.856	1
Rv0149	-	Possible quinone oxidoreductase (NADPH:quinone oxidoreductase) (zeta-crystallin)	19	16	1075.8	1212.3	136.5	0.17	0.7103	1
Rv0150c	-	hypothetical protein	4	2	3.7	184.9	181.3	5.66	0.105	0.8174
Rv0151c	PE1	PE family protein PE1	40	33	4143	4360.3	217.3	0.07	0.8003	1
Rv0152c	PE2	PE family protein PE2	35	33	4527.2	4665.5	138.3	0.04	0.868	1
Rv0153c	ptbB	Phosphotyrosine protein phosphatase PTPB (protein-tyrosine-phosphatase) (PTPase)	11	10	722	383.9	-338.1	-0.91	0.1653	0.88833
Rv0154c	fadE2	Probable acyl-CoA dehydrogenase FadE2	11	10	691.4	675.2	-16.2	-0.03	0.9552	1
Rv0155	pntAa	Probable NAD(P) transhydrogenase (subunit alpha) PntAa [first part; catalytic part] (pyridine nucleotide transhydrogenase subunit alpha) (nicotinamide nucleotide transhydrogenase subunit alpha)	10	9	251.2	976.9	725.8	1.96	0.0088	0.20922
Rv0156	pntAb	Probable NAD(P) transhydrogenase (subunit alpha) PntAb [second part; integral membrane protein] (pyridine nucleotide transhydrogenase subunit alpha) (nicotinamide nucleotide transhydrogenase subunit alpha)	0	0	0	0	0	0	1	1
Rv0157	pntB	Probable NAD(P) transhydrogenase (subunit beta) PntB [integral membrane protein] (pyridine nucleotide transhydrogenase subunit beta) (nicotinamide nucleotide transhydrogenase subunit beta)	10	9	716.1	1165.8	449.8	0.7	0.2192	0.9732
Rv0157A	-	hypothetical protein	5	4	216.3	240.8	24.5	0.16	0.81	1
Rv0158	-	Probable transcriptional regulatory protein (possibly TetR-family)	15	15	1548.4	2181	632.6	0.49	0.1742	0.89981
Rv0159c	PE3	PE family protein PE3	48	44	6824.7	7675.6	850.9	0.17	0.6284	1
Rv0160c	PE4	PE family protein PE4	41	35	3761.2	4086.6	325.3	0.12	0.736	1
Rv0161	-	Possible oxidoreductase	16	14	394.2	798.3	404.2	1.02	0.2628	1
Rv0162c	adhE1	Probable zinc-type alcohol dehydrogenase (E subunit) AdhE1	15	14	231.7	285.8	54.1	0.3	0.8041	1
Rv0163	-	hypothetical protein	9	9	879.5	699.3	-180.2	-0.33	0.5976	1
Rv0164	TB18.5	Conserved protein TB18.5	8	1	434.2	627.9	193.7	0.53	0.666	1
Rv0165c	mce1R	Probable transcriptional regulatory protein Mce1R (probably GntR-family)	5	4	574.6	587.8	13.2	0.03	0.9682	1
Rv0166	fadD5	Probable fatty-acid-CoA ligase FadD5 (fatty-acid-CoA synthetase) (fatty-acid-CoA synthase)	23	20	1192.3	2302.7	1110.4	0.95	0.0248	0.4404
Rv0167	yrbE1A	Conserved integral membrane protein YrbE1A	6	4	567.1	544.4	-22.7	-0.06	0.9373	1
Rv0168	yrbE1B	Conserved integral membrane protein YrbE1B	13	11	2338.4	1947	-391.4	-0.26	0.6371	1
Rv0169	mce1A	Mce-family protein Mce1A	33	28	5402.5	3085.8	-2316.7	-0.81	0.0486	0.59657
Rv0170	mce1B	Mce-family protein Mce1B	16	15	2497.7	913.8	-1583.9	-1.45	0.0048	0.15067
Rv0171	mce1C	Mce-family protein Mce1C	23	23	3135.4	1387.4	-1748	-1.18	0.0012	0.06103
Rv0172	mce1D	Mce-family protein Mce1D	31	29	4102.9	2970.6	-1132.3	-0.47	0.2039	0.94277
Rv0173	lprK	Possible Mce-family lipoprotein LprK (Mce-family lipoprotein Mce1E)	15	12	2639.6	1386.2	-1253.4	-0.93	0.0565	0.63155
Rv0174	mce1F	Mce-family protein Mce1F	28	27	4107	2634.7	-1472.4	-0.64	0.1184	0.84043
Rv0175	-	Probable conserved Mce associated membrane protein	9	8	919.6	491.7	-427.9	-0.9	0.2303	0.99268
Rv0176	-	Probable conserved Mce associated transmembrane protein	15	12	1288.6	1243	-45.6	-0.05	0.9384	1
Rv0177	-	Probable conserved Mce associated protein	11	11	1148.1	814	-334.1	-0.5	0.7085	1
Rv0178	-	Probable conserved Mce associated membrane protein	11	8	1753.8	1095.9	-657.8	-0.68	0.3094	1
Rv0179c	lprO	Possible lipoprotein LprO	22	21	1667.2	1963.6	296.3	0.24	0.5677	1
Rv0180c	-	Probable conserved transmembrane protein	27	16	177.1	31	-146.1	-2.51	0.0148	0.29294
Rv0181c	-	hypothetical protein	14	11	473.5	792.4	318.8	0.74	0.364	1
Rv0182c	sigG	Probable alternative RNA polymerase sigma factor SigG (RNA polymerase ECF type sigma factor)	19	18	2164.9	1981.9	-183	-0.13	0.8491	1
Rv0183	-	Possible lysophospholipase	14	14	1991.7	1296.5	-695.1	-0.62	0.1748	0.89981
Rv0184	-	hypothetical protein	11	8	407.2	329	-78.2	-0.31	0.916	1
Rv0185	-	hypothetical protein	9	6	224.1	155.1	-69.1	-0.53	0.5895	1
Rv0186	bglS	Probable beta-glucosidase BglS (gentiobiase) (cellobiase) (beta-D-glucoside glucohydrolase)	32	26	894.9	1512.5	617.6	0.76	0.0887	0.77986
Rv0186A	mymT	Metallothionein, MymT	3	3	270.1	204.9	-65.2	-0.4	0.7273	1
Rv0187	-	Probable O-methyltransferase	7	7	592.6	446	-146.6	-0.41	0.9157	1
Rv0188	-	Probable conserved transmembrane protein	8	7	504.1	519.9	15.8	0.04	0.9448	1
Rv0189c	ilvD	Probable dihydroxy-acid dehydratase IlvD (dad)	18	0	0	0	0	0	1	1
Rv0190	-	hypothetical protein	3	3	299.9	353.5	53.6	0.24	0.7392	1
Rv0191	-	Probable conserved integral membrane protein	17	15	3134.5	3093	-41.4	-0.02	0.9748	1
Rv0192	-	hypothetical protein	11	11	1671.3	1853.8	182.5	0.15	0.813	1
Rv0192A	-	Conserved secreted protein	2	2	230.5	223.2	-7.4	-0.05	0.9152	1
Rv0193c	-	Hypothetical protein	32	30	3006.9	3455.4	448.5	0.2	0.5374	1
Rv0194	-	Probable transmembrane multidrug efflux pump	48	43	7161.9	6446.4	-715.5	-0.15	0.6028	1
Rv0195	-	Possible two component transcriptional regulatory protein (probably LuxR-family)	6	6	1783.8	1224.6	-559.2	-0.54	0.4978	1
Rv0196	-	Possible transcriptional regulatory protein	7	6	986	315.8	-670.3	-1.64	0.0087	0.20922
Rv0197	-	Possible oxidoreductase	31	25	820.3	1172.4	352.1	0.52	0.3099	1
Rv0198c	zmp1	Probable zinc metalloprotease Zmp1	39	26	1545	996	-549	-0.63	0.2	0.93769
Rv0199	-	Probable conserved membrane protein	12	11	1009.3	567.6	-441.6	-0.83	0.2289	0.99258
Rv0200	-	Possible conserved transmembrane protein	7	5	460.8	188.5	-272.4	-1.29	0.5396	1
Rv0201c	-	hypothetical protein	7	6	300.3	299.5	-0.8	0	0.9953	1
Rv0202c	mmpL11	Probable conserved transmembrane transport protein MmpL11	36	33	1965.7	1926.9	-38.7	-0.03	0.9396	1
Rv0203	-	Possible exported protein	3	3	383.1	234.3	-148.8	-0.71	0.3816	1
Rv0204c	-	Probable conserved transmembrane protein	19	17	3063.1	792.9	-2270.2	-1.95	0.0003	0.01913
Rv0205	-	Probable conserved transmembrane protein	12	10	578.9	766.1	187.2	0.4	0.4014	1
Rv0206c	mmpL3	Possible conserved transmembrane transport protein MmpL3	27	1	130.3	44.2	-86.1	-1.56	0.3288	1
Rv0207c	-	hypothetical protein	9	8	682.4	682.4	0	0	1	1
Rv0208c	-	Hypothetical methlytransferase (methylase)	10	9	27.6	272.6	245	3.31	0.0123	0.26223
Rv0209	-	Hypothetical protein	14	11	794.5	902.8	108.2	0.18	0.8345	1
Rv0210	-	Hypothetical protein	12	9	950.9	998	47.1	0.07	0.895	1
Rv3593	lpqF	Probable conserved lipoprotein LpqF	16	13	865.6	3.7	-861.9	-7.86	0	0
Rv0212c	nadR	Possible transcriptional regulatory protein NadR (probably AsnC-family)	6	5	665	449.2	-215.8	-0.57	0.3469	1
Rv0213c	-	Possible methyltransferase (methylase)	30	30	1605.7	1944.7	339.1	0.28	0.4491	1
Rv0214	fadD4	Probable fatty-acid-CoA ligase FadD4 (fatty-acid-CoA synthetase) (fatty-acid-CoA synthase)	31	25	1498.3	1326.2	-172.2	-0.18	0.6892	1
Rv0215c	fadE3	Probable acyl-CoA dehydrogenase FadE3	14	11	936.7	942.2	5.4	0.01	0.9878	1
Rv0216	-	Double hotdog hydratase	19	14	335.8	269.1	-66.7	-0.32	0.761	1
Rv0217c	lipW	Possible esterase LipW	19	16	1021.9	820.6	-201.3	-0.32	0.5182	1
Rv0218	-	Probable conserved transmembrane protein	18	15	865.7	1027.4	161.8	0.25	0.6412	1
Rv0219	-	Probable conserved transmembrane protein	11	9	492.3	360.8	-131.4	-0.45	0.5537	1
Rv0220	lipC	Probable esterase LipC	22	16	1082.4	730	-352.5	-0.57	0.6871	1
Rv0221	-	Possible triacylglycerol synthase (diacylglycerol acyltransferase)	25	22	734	1424.9	691	0.96	0.0313	0.49092
Rv0222	echA1	Probable enoyl-CoA hydratase EchA1 (enoyl hydrase) (unsaturated acyl-CoA hydratase) (crotonase)	8	6	90.3	191.5	101.2	1.08	0.226	0.9881
Rv0223c	-	Probable aldehyde dehydrogenase	22	17	1159.4	817.8	-341.6	-0.5	0.3767	1
Rv0224c	-	Possible methyltransferase (methylase)	14	0	0	0	0	0	1	1
Rv0225	-	Possible conserved protein	20	1	1.4	0	-1.4	-0.54	1	1
Rv0226c	-	Probable conserved transmembrane protein	23	0	0	0	0	0	1	1
Rv0227c	-	Probable conserved membrane protein	21	1	0	1.7	1.7	0.78	1	1
Rv0228	-	Probable integral membrane acyltransferase	13	0	0	0	0	0	1	1
Rv0229c	-	Possible conserved membrane protein with PIN domain	16	16	846.3	1346.2	500	0.67	0.2144	0.96558
Rv0230c	php	Probable phosphotriesterase Php (parathion hydrolase) (PTE) (aryldialkylphosphatase) (paraoxonase) (a-esterase) (aryltriphosphatase) (paraoxon hydrolase)	13	11	1490.3	967.8	-522.4	-0.62	0.21	0.96085
Rv0231	fadE4	Probable acyl-CoA dehydrogenase FadE4	33	33	3209	3997.7	788.8	0.32	0.3182	1
Rv0232	-	Probable transcriptional regulatory protein (probably TetR/AcrR-family)	9	9	1071.8	1324.7	252.9	0.31	0.7066	1
Rv0233	nrdB	Ribonucleoside-diphosphate reductase (beta chain) NrdB (ribonucleotide reductase small chain)	11	11	655	1217.1	562.1	0.89	0.0785	0.74035
Rv0234c	gabD1	Succinate-semialdehyde dehydrogenase [NADP+] dependent (SSDH) GabD1	19	10	332.4	272.9	-59.6	-0.28	0.6876	1
Rv0235c	-	Probable conserved transmembrane protein	22	13	652.3	649.7	-2.6	-0.01	0.994	1
Rv0236A	-	Small secreted protein	2	0	0	0	0	0	1	1
Rv0236c	aftD	Possible arabinofuranosyltransferase AftD	34	0	0	0	0	0	1	1
Rv0237	lpqI	Probable conserved lipoprotein LpqI	12	8	777.4	984.5	207.1	0.34	0.6683	1
Rv1159	pimE	Mannosyltransferase PimE	25	21	1290.2	5.8	-1284.4	-7.79	0	0
Rv0239	vapB24	Possible antitoxin VapB24	2	2	1.8	22.4	20.6	3.61	0.4288	1
Rv0240	vapC24	Possible toxin VapC24 Contains PIN domain	6	6	319.9	404	84.1	0.34	0.6057	1
Rv0876c	-	Possible conserved transmembrane protein	24	18	1910.2	10.8	-1899.4	-7.46	0	0
Rv0242c	fabG4	Probable 3-oxoacyl-[acyl-carrier protein] reductase FabG4 (3-ketoacyl-acyl carrier protein reductase)	11	10	171	373.6	202.6	1.13	0.2862	1
Rv1080c	greA	Probable transcription elongation factor GreA (transcript cleavage factor GreA)	7	6	90.5	0.7	-89.9	-7.08	0.0001	0.00788
Rv0244c	fadE5	Probable acyl-CoA dehydrogenase FadE5	21	21	1038.1	488.4	-549.7	-1.09	0.0102	0.23286
Rv0245	-	Possible oxidoreductase	4	4	52.3	129.2	76.9	1.31	0.228	0.99038
Rv0246	-	Probable conserved integral membrane protein	29	24	2159.9	1762.7	-397.2	-0.29	0.46	1
Rv0247c	-	Probable succinate dehydrogenase [iron-sulfur subunit] (succinic dehydrogenase)	9	6	217.5	216.4	-1.1	-0.01	0.9968	1
Rv0248c	-	Probable succinate dehydrogenase [iron-sulfur subunit] (succinic dehydrogenase)	33	26	315.7	1093.4	777.6	1.79	0.007	0.18383
Rv0249c	-	Probable succinate dehydrogenase [membrane anchor subunit] (succinic dehydrogenase)	22	19	213.5	576.9	363.4	1.43	0.0081	0.19967
Rv0250c	-	hypothetical protein	3	2	30.8	271.8	241	3.14	0.0273	0.45515
Rv0251c	hsp	Heat shock protein Hsp (heat-stress-induced ribosome-binding protein A)	5	5	357.7	374.4	16.7	0.07	0.9339	1
Rv0252	nirB	Probable nitrite reductase [NAD(P)H] large subunit [FAD flavoprotein] NirB	38	31	1453.7	2698.8	1245.1	0.89	0.0311	0.49092
Rv0253	nirD	Probable nitrite reductase [NAD(P)H] small subunit NirD	6	5	77.7	155.9	78.2	1	0.3322	1
Rv0254c	cobU	Probable bifunctional cobalamin biosynthesis protein CobU: cobinamide kinase + cobinamide phosphate guanylyltransferase	5	4	371.5	521.7	150.2	0.49	0.5816	1
Rv0255c	cobQ1	Probable cobyric acid synthase CobQ1	13	11	387.9	658.4	270.5	0.76	0.1296	0.84644
Rv0256c	PPE2	PPE family protein PPE2	31	29	2549.1	2180.3	-368.8	-0.23	0.6651	1
Rv0257	-	hypothetical protein	3	3	461.4	258.4	-203	-0.84	0.6563	1
Rv0258c	-	hypothetical protein	6	4	158.7	103.4	-55.3	-0.62	0.8308	1
Rv0259c	-	hypothetical protein	7	2	10.5	68.2	57.7	2.7	0.714	1
Rv0260c	-	Possible transcriptional regulatory protein	18	12	462	222.2	-239.8	-1.06	0.0863	0.77056
Rv0261c	narK3	Probable integral membrane nitrite extrusion protein NarK3 (nitrite facilitator)	22	16	444.6	374.3	-70.3	-0.25	0.7048	1
Rv0262c	aac	Aminoglycoside 2'-N-acetyltransferase Aac (Aac(2')-IC)	6	5	101.6	230.8	129.2	1.18	0.2477	1
Rv0263c	-	hypothetical protein	15	8	322.5	312.4	-10.1	-0.05	0.9528	1
Rv0264c	-	hypothetical protein	9	7	537.1	793.9	256.8	0.56	0.3443	1
Rv0265c	-	Probable periplasmic iron-transport lipoprotein	9	9	1042.8	1146.5	103.7	0.14	0.7824	1
Rv0266c	oplA	Probable 5-oxoprolinase OplA (5-oxo-L-prolinase) (pyroglutamase) (5-OPASE)	38	35	3624.9	3920.2	295.3	0.11	0.7481	1
Rv0267	narU	Probable integral membrane nitrite extrusion protein NarU (nitrite facilitator)	11	11	954.6	1066.9	112.3	0.16	0.8365	1
Rv0268c	-	Hypothetical protein	12	12	1959.6	2625.7	666.1	0.42	0.3343	1
Rv0269c	-	hypothetical protein	10	8	627.1	865.1	238	0.46	0.5194	1
Rv0270	fadD2	Probable fatty-acid-CoA ligase FadD2 (fatty-acid-CoA synthetase) (fatty-acid-CoA synthase)	21	19	2367.3	2155.4	-211.9	-0.14	0.7276	1
Rv0271c	fadE6	Probable acyl-CoA dehydrogenase FadE6	25	22	1533.3	851.7	-681.6	-0.85	0.0975	0.7995
Rv0272c	-	hypothetical protein	15	10	611	358.9	-252.1	-0.77	0.4313	1
Rv0273c	-	Possible transcriptional regulatory protein	15	10	996.7	241.7	-755	-2.04	0.133	0.84683
Rv0274	-	hypothetical protein	8	6	145.1	353.7	208.6	1.29	0.1666	0.88833
Rv0275c	-	Possible transcriptional regulatory protein (possibly TetR-family)	7	4	144.5	212.9	68.4	0.56	0.9152	1
Rv0276	-	hypothetical protein	17	15	909.7	1268.6	358.9	0.48	0.4189	1
Rv0277c	vapC25	Possible toxin VapC25 Contains PIN domain	5	4	309.3	340.3	31.1	0.14	0.9066	1
Rv0278c	PE_PGRS3	PE-PGRS family protein PE_PGRS3	24	16	394.3	497.3	103	0.33	0.4787	1
Rv0279c	PE_PGRS4	PE-PGRS family protein PE_PGRS4	17	16	824.8	600.3	-224.5	-0.46	0.5616	1
Rv0280	PPE3	PPE family protein PPE3	26	24	2237.1	2344.1	107	0.07	0.8761	1
Rv0281	-	Possible S-adenosylmethionine-dependent methyltransferase	12	11	590.6	887.7	297.1	0.59	0.3379	1
Rv0282	eccA3	ESX conserved component EccA3 ESX-3 type VII secretion system protein	19	0	0	0	0	0	1	1
Rv0283	eccB3	ESX conserved component EccB3 ESX-3 type VII secretion system protein Possible membrane protein	22	0	0	0	0	0	1	1
Rv0284	eccC3	ESX conserved component EccC3 ESX-3 type VII secretion system protein Possible membrane protein	57	2	0	1.3	1.3	0.42	0.4217	1
Rv0285	PE5	PE family protein PE5	5	0	0	0	0	0	1	1
Rv0286	PPE4	PPE family protein PPE4	28	0	0	0	0	0	1	1
Rv0287	esxG	ESAT-6 like protein EsxG (conserved protein TB9.8)	3	0	0	0	0	0	1	1
Rv0288	esxH	Low molecular weight protein antigen 7 EsxH (10 kDa antigen) (CFP-7) (protein TB10.4)	7	0	0	0	0	0	1	1
Rv0289	espG3	ESX-3 secretion-associated protein EspG3	13	0	0	0	0	0	1	1
Rv0290	eccD3	ESX conserved component EccD3 ESX-3 type VII secretion system protein Probable transmembrane protein	18	0	0	0	0	0	1	1
Rv0291	mycP3	Probable membrane-anchored mycosin MycP3 (serine protease) (subtilisin-like protease) (subtilase-like) (mycosin-3)	12	0	0	0	0	0	1	1
Rv0292	eccE3	ESX conserved component EccE3 ESX-3 type VII secretion system protein Probable transmembrane protein	17	4	93.3	145.5	52.2	0.64	0.7228	1
Rv0293c	-	hypothetical protein	26	18	1403.5	1326.2	-77.3	-0.08	0.8441	1
Rv0294	tam	Probable trans-aconitate methyltransferase Tam	13	8	159.7	380.7	221	1.25	0.1693	0.89131
Rv0295c	-	hypothetical protein	7	5	214.4	166.8	-47.5	-0.36	0.6807	1
Rv0296c	-	Probable sulfatase	42	32	3157.5	3066.5	-91.1	-0.04	0.9391	1
Rv0297	PE_PGRS5	PE-PGRS family protein PE_PGRS5	14	9	532.4	596.6	64.2	0.16	0.7889	1
Rv0298	-	Hypothetical protein	5	4	404.7	703.3	298.5	0.8	0.1482	0.86807
Rv0299	-	Hypothetical protein	2	2	121.3	190	68.6	0.65	0.4648	1
Rv0300	vapB2	Possible antitoxin VapB2	4	4	339.2	823.2	484	1.28	0.5151	1
Rv0301	vapC2	Possible toxin VapC2	7	7	574.4	1006.5	432	0.81	0.123	0.84043
Rv0302	-	Probable transcriptional regulatory protein (probably TetR/AcrR-family)	8	8	460.9	793.2	332.3	0.78	0.1697	0.89131
Rv0303	-	Probable dehydrogenase/reductase	12	12	669.9	774	104.1	0.21	0.7366	1
Rv0304c	PPE5	PPE family protein PPE5	119	103	8704.9	7854.4	-850.4	-0.15	0.572	1
Rv0305c	PPE6	PPE family protein PPE6	53	42	3555.8	3171.3	-384.5	-0.17	0.5953	1
Rv0306	-	Putative oxidoreductase	6	6	203.7	360.6	157	0.82	0.3879	1
Rv0307c	-	hypothetical protein	8	8	635.8	524.4	-111.5	-0.28	0.7274	1
Rv0308	-	Probable conserved integral membrane protein	15	13	1224.6	645.8	-578.7	-0.92	0.1271	0.84043
Rv0309	-	Possible conserved exported protein	11	9	459.2	402.6	-56.5	-0.19	0.8201	1
Rv0310c	-	hypothetical protein	12	9	237.2	183.4	-53.8	-0.37	0.6195	1
Rv0311	-	hypothetical protein	15	14	525.3	417	-108.3	-0.33	0.7328	1
Rv0312	-	Conserved hypothetical proline and threonine rich protein	19	10	308.3	214.4	-93.9	-0.52	0.6042	1
Rv0313	-	hypothetical protein	4	4	499.2	533.3	34.1	0.1	0.9103	1
Rv0314c	-	Possible conserved membrane protein	7	6	1398.4	1854.8	456.4	0.41	0.483	1
Rv0315	-	Possible beta-1,3-glucanase precursor	8	8	574.6	634	59.4	0.14	0.8329	1
Rv0316	-	Possible muconolactone isomerase	8	6	579.1	624.4	45.3	0.11	0.896	1
Rv0317c	glpQ2	Possible glycerophosphoryl diester phosphodiesterase GlpQ2 (glycerophosphodiester phosphodiesterase)	13	12	2231.6	1024.3	-1207.3	-1.12	0.172	0.89961
Rv0318c	-	Probable conserved integral membrane protein	6	6	620.9	485.7	-135.2	-0.35	0.5907	1
Rv0319	pcp	Probable pyrrolidone-carboxylate peptidase Pcp (5-oxoprolyl-peptidase) (pyroglutamyl-peptidase I) (PGP-I) (pyrase)	7	7	480.7	566.1	85.4	0.24	0.7838	1
Rv0320	-	Possible conserved exported protein	12	11	734.7	946.3	211.6	0.37	0.451	1
Rv0321	dcd	Probable deoxycytidine triphosphate deaminase Dcd (dCTP deaminase)	4	3	316.5	246.8	-69.6	-0.36	0.9287	1
Rv0322	udgA	Probable UDP-glucose 6-dehydrogenase UdgA (UDP-GLC dehydrogenase) (UDP-GLCDH) (UDPGDH)	21	16	740.8	730.4	-10.4	-0.02	0.9743	1
Rv0323c	-	hypothetical protein	11	9	342	440	98	0.36	0.6643	1
Rv0324	-	Possible transcriptional regulatory protein (possibly ArsR-family)	11	10	249.6	417.9	168.2	0.74	0.3808	1
Rv0325	-	Hypothetical protein	6	6	1004.8	1155.1	150.2	0.2	0.8554	1
Rv0326	-	Hypothetical protein	9	4	814.6	94.2	-720.4	-3.11	0.1013	0.80999
Rv0327c	cyp135A1	Possible cytochrome P450 135A1 Cyp135A1	21	16	684.2	596	-88.3	-0.2	0.7202	1
Rv0328	-	Possible transcriptional regulatory protein (possibly TetR/AcrR-family)	11	8	443.3	530.9	87.5	0.26	0.706	1
Rv0329c	-	hypothetical protein	8	5	288.4	180	-108.3	-0.68	0.5056	1
Rv0330c	-	Hypothetical protein	9	8	473	752.4	279.3	0.67	0.3445	1
Rv0331	-	Possible dehydrogenase/reductase	18	13	673	833	159.9	0.31	0.5281	1
Rv0332	-	hypothetical protein	8	8	572.2	850.1	277.9	0.57	0.346	1
Rv0333	-	hypothetical protein	4	4	211.7	323.5	111.8	0.61	0.7037	1
Rv0334	rmlA	Alpha-D-glucose-1-phosphate thymidylyltransferase RmlA (dTDP-glucose synthase) (dTDP-glucose pyrophosphorylase)	15	0	0	0	0	0	1	1
Rv0335c	PE6	PE family protein PE6	1	1	0.7	0.7	-0.1	-0.11	1	1
Rv0336	-	Conserved 13E12 repeat family protein	18	18	2825.4	2399	-426.4	-0.24	0.6382	1
Rv0337c	aspC	Probable aspartate aminotransferase AspC (transaminase A) (ASPAT)	20	0	0	0	0	0	1	1
Rv0338c	-	Probable iron-sulfur-binding reductase	35	2	8	5.2	-2.8	-0.63	1	1
Rv0339c	-	Possible transcriptional regulatory protein	26	18	1156.8	912.1	-244.8	-0.34	0.43	1
Rv0340	-	hypothetical protein	4	3	117.4	300.7	183.3	1.36	0.4262	1
Rv0341	iniB	Isoniazid inductible gene protein IniB	15	10	376	806.2	430.1	1.1	0.1237	0.84043
Rv0342	iniA	Isoniazid inductible gene protein IniA	24	21	1455.6	1684.9	229.3	0.21	0.5949	1
Rv0343	iniC	Isoniazid inductible gene protein IniC	10	5	574.3	353.9	-220.3	-0.7	0.4075	1
Rv0344c	lpqJ	Probable lipoprotein LpqJ	10	8	648.3	728.8	80.5	0.17	0.9525	1
Rv0345	-	hypothetical protein	7	6	518.1	455.9	-62.2	-0.18	0.7647	1
Rv0346c	ansP2	Possible L-asparagine permease AnsP2 (L-asparagine transport protein)	26	22	1911.3	2277.4	366.1	0.25	0.5795	1
Rv0347	-	Probable conserved membrane protein	15	1	0	22.4	22.4	4.49	1	1
Rv0348	-	Possible transcriptional regulatory protein	16	9	77.1	153.9	76.8	1	0.2793	1
Rv0349	-	Hypothetical protein	8	8	625.4	1301.4	675.9	1.06	0.138	0.86234
Rv0350	dnaK	Probable chaperone protein DnaK (heat shock protein 70) (heat shock 70 kDa protein) (HSP70)	17	0	0	0	0	0	1	1
Rv0351	grpE	Probable GrpE protein (HSP-70 cofactor)	9	2	0	42.3	42.3	5.4	0.4272	1
Rv0352	dnaJ1	Probable chaperone protein DnaJ1	12	9	307.8	136.8	-171	-1.17	0.3364	1
Rv0353	hspR	Probable heat shock protein transcriptional repressor HspR (MerR family)	6	5	1042.4	910.7	-131.6	-0.19	0.7794	1
Rv0354c	PPE7	PPE family protein PPE7	4	3	402.2	699.6	297.4	0.8	0.2616	1
Rv0355c	PPE8	PPE family protein PPE8	154	132	14532.6	16425.8	1893.2	0.18	0.2991	1
Rv0356c	-	hypothetical protein	8	8	600.3	372.9	-227.4	-0.69	0.5223	1
Rv0357c	purA	Probable adenylosuccinate synthetase PurA (imp--aspartate ligase) (ADSS) (ampsase)	23	0	0	0	0	0	1	1
Rv0358	-	hypothetical protein	11	4	4	6.8	2.8	0.76	0.4755	1
Rv0359	-	Probable conserved integral membrane protein	10	10	1690	1218.5	-471.5	-0.47	0.5221	1
Rv0360c	-	hypothetical protein	8	6	758.4	611.3	-147.1	-0.31	0.4973	1
Rv0361	-	Probable conserved membrane protein	8	8	213.2	120.1	-93	-0.83	0.6162	1
Rv0362	mgtE	Possible Mg2+ transport transmembrane protein MgtE	14	13	1004.2	1421.4	417.1	0.5	0.3235	1
Rv0363c	fba	Probable fructose-bisphosphate aldolase Fba	14	0	0	0	0	0	1	1
Rv0364	-	Possible conserved transmembrane protein	12	2	20.1	84.4	64.3	2.07	0.7188	1
Rv0365c	-	hypothetical protein	19	15	1354.5	1763.5	409	0.38	0.4363	1
Rv0366c	-	hypothetical protein	5	4	266.8	359.6	92.7	0.43	0.5828	1
Rv0367c	-	Hypothetical protein	2	2	155.6	147.3	-8.3	-0.08	0.9227	1
Rv0368c	-	hypothetical protein	17	15	915.6	999.9	84.2	0.13	0.8471	1
Rv0369c	-	Possible membrane oxidoreductase	7	4	56.2	95	38.9	0.76	0.5668	1
Rv0370c	-	Possible oxidoreductase	19	13	132.5	336.8	204.3	1.35	0.1002	0.80844
Rv0371c	-	hypothetical protein	6	2	6.9	0	-6.9	-2.79	0.4291	1
Rv0372c	-	hypothetical protein	6	2	15.4	98.1	82.7	2.67	0.4308	1
Rv0373c	-	Probable carbon monoxyde dehydrogenase (large chain)	37	23	572.3	682.6	110.3	0.25	0.6842	1
Rv0374c	-	Probable carbon monoxyde dehydrogenase (small chain)	4	3	39	27.2	-11.8	-0.52	0.8429	1
Rv0375c	-	Probable carbon monoxyde dehydrogenase (medium chain)	8	3	115.7	128.8	13.1	0.15	0.8325	1
Rv0376c	-	hypothetical protein	18	11	678.6	696.2	17.6	0.04	0.9576	1
Rv0377	-	Probable transcriptional regulatory protein (probably LysR-family)	8	7	230.1	211.4	-18.7	-0.12	0.9298	1
Rv0378	-	Conserved hypothetical glycine rich protein	3	1	1.8	46.5	44.7	4.67	1	1
Rv0379	secE2	Possible protein transport protein SecE2	2	2	35.9	34.5	-1.5	-0.06	1	1
Rv0380c	-	Possible RNA methyltransferase (RNA methylase)	10	8	252.7	66.8	-185.9	-1.92	0.2233	0.98296
Rv0381c	-	Hypothetical protein	17	14	1368.2	1732.5	364.3	0.34	0.4583	1
Rv0382c	pyrE	Probable orotate phosphoribosyltransferase PyrE (OPRT) (oprtase)	12	0	0	0	0	0	1	1
Rv0383c	-	Possible conserved secreted protein	8	1	0	4	4	2.01	1	1
Rv3267	-	Conserved protein (CPSA-related protein)	19	12	1644.4	12.3	-1632	-7.06	0	0
Rv0385	-	Probable monooxygenase	19	18	1995.5	2148.1	152.7	0.11	0.7949	1
Rv0386	-	Probable transcriptional regulatory protein (probably LuxR/UhpA-family)	41	34	2078	2480.1	402.1	0.26	0.5192	1
Rv0387c	-	hypothetical protein	11	9	567.1	752	184.9	0.41	0.4564	1
Rv0388c	PPE9	PPE family protein PPE9	9	9	525	717.9	192.9	0.45	0.5292	1
Rv0389	purT	Probable phosphoribosylglycinamide formyltransferase 2 PurT (GART 2) (gar transformylase 2) (5'-phosphoribosylglycinamide transformylase 2) (formate-dependent gar transformylase)	7	6	399.8	459.7	59.9	0.2	0.7634	1
Rv0390	-	hypothetical protein	6	4	365.8	400.9	35.1	0.13	0.8547	1
Rv0391	metZ	Probable O-succinylhomoserine sulfhydrylase MetZ (OSH sulfhydrylase)	20	11	627.8	741.1	113.3	0.24	0.7464	1
Rv0392c	ndhA	Probable membrane NADH dehydrogenase NdhA	15	13	264.5	587.1	322.6	1.15	0.0651	0.66155
Rv0393	-	Conserved 13E12 repeat family protein	10	8	755.4	1115.5	360.1	0.56	0.2939	1
Rv0394c	-	Possible secreted protein	9	7	504.2	554.2	49.9	0.14	0.8346	1
Rv0395	-	Hypothetical protein	6	6	122.4	326.7	204.2	1.42	0.2905	1
Rv0396	-	Hypothetical protein	4	2	30.7	204.8	174.1	2.74	0.1273	0.84043
Rv0397	-	Conserved 13E12 repeat family protein	3	2	68.2	152.8	84.6	1.16	0.3707	1
Rv0397A	-	hypothetical protein	7	6	389.4	200	-189.4	-0.96	0.8526	1
Rv0398c	-	Possible secreted protein	4	3	62.8	177.1	114.2	1.49	0.0214	0.39808
Rv0399c	lpqK	Possible conserved lipoprotein LpqK	23	13	724	360.2	-363.8	-1.01	0.1635	0.88833
Rv0400c	fadE7	Acyl-CoA dehydrogenase FadE7	10	8	241.2	172.5	-68.7	-0.48	0.6287	1
Rv0401	-	Probable conserved transmembrane protein	3	2	157.1	80.6	-76.5	-0.96	0.7064	1
Rv0402c	mmpL1	Probable conserved transmembrane transport protein MmpL1	48	44	2429.9	2773.9	344	0.19	0.5644	1
Rv0403c	mmpS1	Probable conserved membrane protein MmpS1	7	7	134.7	640.2	505.4	2.25	0.0023	0.09527
Rv0404	fadD30	Fatty-acid-AMP ligase FadD30 (fatty-acid-AMP synthetase) (fatty-acid-AMP synthase)	80	35	1078.5	1191.7	113.2	0.14	0.7873	1
Rv0405	pks6	Probable membrane bound polyketide synthase Pks6	103	52	2808.6	3122.2	313.6	0.15	0.6878	1
Rv0406c	-	Beta lactamase like protein	13	12	149.4	802.7	653.3	2.43	0.0026	0.10242
Rv0407	fgd1	F420-dependent glucose-6-phosphate dehydrogenase Fgd1	18	17	478.9	1241.1	762.3	1.37	0.0051	0.15524
Rv0408	pta	Probable phosphate acetyltransferase Pta (phosphotransacetylase)	38	27	597.7	835.2	237.5	0.48	0.4317	1
Rv0409	ackA	Probable acetate kinase AckA (acetokinase)	16	11	264.3	374.2	109.9	0.5	0.5256	1
Rv0410c	pknG	Serine/threonine-protein kinase PknG (protein kinase G) (STPK G)	29	21	197.5	72.8	-124.6	-1.44	0.0876	0.77699
Rv0411c	glnH	Probable glutamine-binding lipoprotein GlnH (GLNBP)	8	5	51.2	39.2	-12	-0.38	0.7995	1
Rv0412c	-	Possible conserved membrane protein	21	15	184	115.5	-68.5	-0.67	0.5244	1
Rv0413	mutT3	Possible mutator protein MutT3 (7,8-dihydro-8-oxoguanine-triphosphatase) (8-oxo-dGTPase) (dGTP pyrophosphohydrolase)	5	5	690.1	552.6	-137.5	-0.32	0.6479	1
Rv0414c	thiE	Thiamine-phosphate pyrophosphorylase ThiE (TMP pyrophosphorylase) (TMP-PPASE) (thiamine-phosphate synthase)	9	0	0	0	0	0	1	1
Rv0415	thiO	Possible thiamine biosynthesis oxidoreductase ThiO	11	0	0	0	0	0	1	1
Rv0416	thiS	Possible protein ThiS	4	0	0	0	0	0	1	1
Rv0417	thiG	Probable thiamin biosynthesis protein ThiG (thiazole biosynthesis protein)	14	0	0	0	0	0	1	1
Rv0418	lpqL	Probable lipoprotein aminopeptidase LpqL	27	23	659.1	911.4	252.3	0.47	0.415	1
Rv0419	lpqM	Possible lipoprotein peptidase LpqM	18	17	1220	1099	-121	-0.15	0.767	1
Rv0420c	-	Possible transmembrane protein	7	7	284.5	280.1	-4.4	-0.02	0.97	1
Rv0421c	-	hypothetical protein	8	4	75.2	10.3	-64.9	-2.86	0.2525	1
Rv0422c	thiD	Probable phosphomethylpyrimidine kinase ThiD (HMP-phosphate kinase) (HMP-P kinase)	14	1	1.8	0	-1.8	-0.87	1	1
Rv0423c	thiC	Probable thiamine biosynthesis protein ThiC	19	0	0	0	0	0	1	1
Rv0424c	-	Hypothetical protein	8	7	490.9	1162.4	671.5	1.24	0.1565	0.87391
Rv0425c	ctpH	Possible metal cation transporting P-type ATPase CtpH	34	21	3219.3	1310.3	-1909	-1.3	0.0142	0.2911
Rv0426c	-	Possible transmembrane protein	2	2	345.5	316.5	-29	-0.13	0.8796	1
Rv0427c	xthA	Probable exodeoxyribonuclease III protein XthA (exonuclease III) (EXO III) (AP endonuclease VI)	13	9	168.7	232.6	63.8	0.46	0.5471	1
Rv0428c	-	GCN5-related N-acetyltransferase	12	9	150.8	338.5	187.7	1.17	0.2025	0.94247
Rv0429c	def	Probable polypeptide deformylase Def (PDF) (formylmethionine deformylase)	8	0	0	0	0	0	1	1
Rv0430	-	hypothetical protein	3	0	0	0	0	0	1	1
Rv0431	-	Putative tuberculin related peptide	9	7	927.8	418.3	-509.5	-1.15	0.2307	0.99268
Rv0432	sodC	Periplasmic superoxide dismutase [Cu-Zn] SodC	12	12	805.9	716.7	-89.2	-0.17	0.7339	1
Rv0433	-	hypothetical protein	22	18	1279.8	1567.9	288.1	0.29	0.6003	1
Rv0434	-	hypothetical protein	13	10	721.1	1044	322.9	0.53	0.3417	1
Rv0435c	-	Putative conserved ATPase	21	17	1210.3	1557.1	346.8	0.36	0.4481	1
Rv0436c	pssA	Probable CDP-diacylglycerol--serine O-phosphatidyltransferase PssA (PS synthase) (phosphatidylserine synthase)	16	15	876.9	308.1	-568.8	-1.51	0.0029	0.1089
Rv0437c	psd	Possible phosphatidylserine decarboxylase Psd (PS decarboxylase)	8	6	126.6	222.6	96	0.81	0.3326	1
Rv0438c	moeA2	Probable molybdopterin biosynthesis protein MoeA2	13	9	476.3	767.3	291	0.69	0.108	0.82342
Rv0439c	-	Probable dehydrogenase/reductase	18	15	1094.1	1776.2	682.1	0.7	0.229	0.99258
Rv0440	groEL2	60 kDa chaperonin 2 GroEL2 (protein CPN60-2) (GroEL protein 2) (65 kDa antigen) (heat shock protein 65) (cell wall protein A) (antigen A)	11	0	0	0	0	0	1	1
Rv0441c	-	Hypothetical protein	7	7	380	336.5	-43.5	-0.18	0.832	1
Rv0442c	PPE10	PPE family protein PPE10	22	17	1372.1	1125	-247.1	-0.29	0.5317	1
Rv0443	-	hypothetical protein	12	11	1126.5	1579	452.4	0.49	0.3582	1
Rv0444c	rskA	Anti-sigma factor RskA (regulator of sigma K)	7	6	191.5	322.1	130.6	0.75	0.3032	1
Rv0445c	sigK	Alternative RNA polymerase sigma factor SigK	10	8	875.6	1275.4	399.7	0.54	0.3406	1
Rv0446c	-	Possible conserved transmembrane protein	15	13	696	1697.2	1001.2	1.29	0.0105	0.23702
Rv0447c	ufaA1	Probable cyclopropane-fatty-acyl-phospholipid synthase UfaA1 (cyclopropane fatty acid synthase) (CFA synthase)	25	22	1911.5	2303	391.5	0.27	0.4061	1
Rv0448c	-	hypothetical protein	13	13	799.8	1304.1	504.3	0.71	0.2132	0.9636
Rv0449c	-	hypothetical protein	23	20	1350.6	2219.8	869.1	0.72	0.0526	0.61979
Rv0450c	mmpL4	Probable conserved transmembrane transport protein MmpL4	77	55	1740.3	2052.7	312.4	0.24	0.5635	1
Rv0451c	mmpS4	Probable conserved membrane protein MmpS4	14	7	77.1	281.2	204.1	1.87	0.0963	0.7995
Rv0452	-	Possible transcriptional regulatory protein	9	8	204.1	785.9	581.7	1.94	0.006	0.17098
Rv0453	PPE11	PPE family protein PPE11	21	16	1612.4	1497.3	-115.1	-0.11	0.7986	1
Rv0454	-	hypothetical protein	6	5	560.9	665.2	104.3	0.25	0.7566	1
Rv0455c	-	hypothetical protein	10	5	11	10.2	-0.7	-0.1	0.9572	1
Rv0456A	mazF1	Possible toxin MazF1	4	3	98.4	406.8	308.4	2.05	0.1119	0.83172
Rv0456B	mazE1	Possible antitoxin MazE1	11	10	991.1	895.1	-96	-0.15	0.7882	1
Rv0456c	echA2	enoyl-CoA hydratase EchA2 (enoyl hydrase) (unsaturated acyl-CoA hydratase) (crotonase)	9	7	342.9	479.3	136.4	0.48	0.5633	1
Rv0457c	-	Probable peptidase	34	24	1199	1142	-57	-0.07	0.8988	1
Rv0458	-	Probable aldehyde dehydrogenase	18	17	959.4	908	-51.3	-0.08	0.8985	1
Rv0459	-	hypothetical protein	5	5	94	303.8	209.8	1.69	0.1301	0.84644
Rv0460	-	Conserved hydrophobic protein	2	2	119.3	23.9	-95.4	-2.32	0.4342	1
Rv0461	-	Probable transmembrane protein	15	15	1951.9	3000	1048.1	0.62	0.2876	1
Rv0462	lpdC	Dihydrolipoamide dehydrogenase LpdC (lipoamide reductase (NADH)) (lipoyl dehydrogenase) (dihydrolipoyl dehydrogenase) (diaphorase)	25	11	15.3	15.2	0	0	0.9994	1
Rv0463	-	Probable conserved membrane protein	3	3	261.4	227.6	-33.8	-0.2	0.9256	1
Rv0464c	-	hypothetical protein	14	9	633.8	1206.3	572.5	0.93	0.0755	0.72766
Rv0465c	-	Probable transcriptional regulatory protein	24	22	2156.4	2389.6	233.3	0.15	0.6494	1
Rv0466	-	hypothetical protein	8	8	2898.7	1280.2	-1618.6	-1.18	0.1284	0.84162
Rv0467	icl1	Isocitrate lyase Icl (isocitrase) (isocitratase)	18	11	18.9	62.2	43.3	1.72	0.0066	0.1804
Rv0468	fadB2	3-hydroxybutyryl-CoA dehydrogenase FadB2 (beta-hydroxybutyryl-CoA dehydrogenase) (BHBD)	10	6	164.9	491	326.1	1.57	0.141	0.86485
Rv0469	umaA	Possible mycolic acid synthase UmaA	21	16	684.1	882.5	198.3	0.37	0.5972	1
Rv0470A	-	Hypothetical protein	11	10	1504.9	1600.9	96.1	0.09	0.8696	1
Rv0470c	pcaA	Mycolic acid synthase PcaA (cyclopropane synthase)	10	10	166.8	949.2	782.4	2.51	0.0018	0.08036
Rv0471c	-	Hypothetical protein	12	11	1638.9	3754.6	2115.7	1.2	0.0104	0.23609
Rv0472c	-	Probable transcriptional regulatory protein (possibly TetR-family)	9	8	1502.9	2148.3	645.4	0.52	0.4302	1
Rv0473	-	Possible conserved transmembrane protein	14	12	1357.6	1353	-4.5	0	0.9971	1
Rv0474	-	Probable transcriptional regulatory protein	7	6	1820.2	1739.3	-80.8	-0.07	0.8866	1
Rv0475	hbhA	Iron-regulated heparin binding hemagglutinin HbhA (adhesin)	9	8	1004.3	796.8	-207.4	-0.33	0.6618	1
Rv0476	-	Possible conserved transmembrane protein	5	5	1532.5	653.7	-878.8	-1.23	0.1845	0.90393
Rv0477	-	Possible conserved secreted protein	5	5	2095.1	1258.2	-836.9	-0.74	0.6596	1
Rv0478	deoC	Probable deoxyribose-phosphate aldolase DeoC (phosphodeoxyriboaldolase) (deoxyriboaldolase)	3	3	153.3	165.8	12.4	0.11	0.8813	1
Rv0479c	-	Probable conserved membrane protein	12	1	76.4	17.2	-59.1	-2.15	0.3341	1
Rv0480c	-	Possible amidohydrolase	14	12	517.5	1301.5	783.9	1.33	0.0451	0.57711
Rv0481c	-	Hypothetical protein	11	10	1219.9	1069.3	-150.6	-0.19	0.7322	1
Rv0482	murB	Probable UDP-N-acetylenolpyruvoylglucosamine reductase MurB (UDP-N-acetylmuramate dehydrogenase)	10	0	0	0	0	0	1	1
Rv0483	lprQ	Probable conserved lipoprotein LprQ	24	23	3981.8	4102.9	121.1	0.04	0.9073	1
Rv0484c	-	Probable short-chain type oxidoreductase	8	6	476.2	932.1	455.9	0.97	0.1632	0.88833
Rv0485	-	Possible transcriptional regulatory protein	21	18	981.3	1547.8	566.5	0.66	0.1385	0.86278
Rv0486	mshA	Glycosyltransferase MshA	11	11	142.2	378.2	236	1.41	0.1488	0.86807
Rv0487	-	hypothetical protein	9	9	1067.6	1574.8	507.2	0.56	0.3459	1
Rv0488	-	Probable conserved integral membrane protein	9	9	533.1	732	199	0.46	0.6132	1
Rv0489	gpm1	Probable phosphoglycerate mutase 1 Gpm1 (phosphoglyceromutase) (PGAM) (BPG-dependent PGAM)	11	11	552.6	371.6	-181.1	-0.57	0.2967	1
Rv0490	senX3	Putative two component sensor histidine kinase SenX3	16	12	549	461.4	-87.6	-0.25	0.7616	1
Rv0491	regX3	Two component sensory transduction protein RegX3 (transcriptional regulatory protein) (probably LuxR-family)	8	7	1037	1330.1	293.1	0.36	0.7176	1
Rv0492A	-	Hypothetical protein	4	4	256.1	606.1	350.1	1.24	0.179	0.90243
Rv0492c	-	Probable oxidoreductase GMC-type	14	12	1543.2	1788.2	245	0.21	0.7827	1
Rv0493c	-	hypothetical protein	16	12	828.3	1094.4	266.2	0.4	0.5726	1
Rv0494	-	Probable transcriptional regulatory protein (probably GntR-family)	6	6	201.2	297.4	96.2	0.56	0.4828	1
Rv0495c	-	hypothetical protein	11	10	470.1	370.8	-99.3	-0.34	0.6249	1
Rv0496	-	hypothetical protein	8	7	435	584.7	149.7	0.43	0.7436	1
Rv0497	-	Probable conserved transmembrane protein	12	10	1176.6	509.2	-667.3	-1.21	0.0335	0.50114
Rv0498	-	hypothetical protein	11	10	597	1020	423	0.77	0.177	0.90243
Rv0499	-	hypothetical protein	5	5	266.3	749.6	483.3	1.49	0.0857	0.77034
Rv0500	proC	Probable pyrroline-5-carboxylate reductase ProC (P5CR) (P5C reductase)	11	1	1.8	0	-1.8	-0.87	1	1
Rv0500A	-	hypothetical protein	3	2	187.9	97.5	-90.4	-0.95	0.774	1
Rv0500B	-	hypothetical protein	1	1	130.6	349	218.4	1.42	1	1
Rv0501	galE2	Possible UDP-glucose 4-epimerase GalE2 (galactowaldenase) (UDP-galactose 4-epimerase) (uridine diphosphate galactose 4-epimerase) (uridine diphospho-galactose 4-epimerase)	23	21	1798.9	1028.1	-770.8	-0.81	0.08	0.74236
Rv0502	-	hypothetical protein	16	13	3411.7	806.5	-2605.2	-2.08	0.0003	0.01913
Rv0503c	cmaA2	Cyclopropane-fatty-acyl-phospholipid synthase 2 CmaA2 (cyclopropane fatty acid synthase) (CFA synthase) (cyclopropane mycolic acid synthase 2) (mycolic acid trans-cyclopropane synthetase)	19	19	5260.4	3684.4	-1575.9	-0.51	0.2751	1
Rv0504c	-	hypothetical protein	8	7	57	164.7	107.7	1.53	0.1146	0.83888
Rv0505c	serB1	Possible phosphoserine phosphatase SerB1 (PSP) (O-phosphoserine phosphohydrolase) (pspase)	19	9	190.2	232	41.8	0.29	0.9849	1
Rv0506	mmpS2	Probable conserved membrane protein MmpS2	8	8	1527.2	765.9	-761.3	-1	0.2124	0.96305
Rv0507	mmpL2	Probable conserved transmembrane transport protein MmpL2	79	52	3416.7	4720.2	1303.5	0.47	0.2419	1
Rv0508	-	hypothetical protein	6	5	710.2	484.1	-226.1	-0.55	0.2581	1
Rv0509	hemA	Probable glutamyl-tRNA reductase HemA (GLUTR)	19	0	0	0	0	0	1	1
Rv0510	hemC	Probable porphobilinogen deaminase HemC (PBG) (hydroxymethylbilane synthase) (HMBS) (pre-uroporphyrinogen synthase)	10	1	0	0.7	0.7	-0.58	1	1
Rv0511	hemD	Probable uroporphyrin-III C-methyltransferase HemD (uroporphyrinogen III methylase) (urogen III methylase) (SUMT) (urogen III methylase) (UROM)	16	0	0	0	0	0	1	1
Rv0512	hemB	Probable delta-aminolevulinic acid dehydratase HemB (porphobilinogen synthase) (ALAD) (ALADH)	18	1	0	1.7	1.7	0.78	1	1
Rv0513	-	Possible conserved transmembrane protein	6	5	567.6	424.6	-143	-0.42	0.6966	1
Rv0514	-	Possible transmembrane protein	1	1	321.2	248.3	-72.9	-0.37	0.6621	1
Rv0515	-	Conserved 13E12 repeat family protein	18	18	3133.7	2543.1	-590.7	-0.3	0.5546	1
Rv0516c	-	Possible anti-anti-sigma factor	7	7	1146.7	892.7	-254	-0.36	0.6052	1
Rv0517	-	Possible membrane acyltransferase	17	17	3230.5	2675.8	-554.7	-0.27	0.4452	1
Rv0518	-	Possible exported protein	10	8	973.8	559.5	-414.2	-0.8	0.2276	0.99015
Rv0519c	-	Possible conserved membrane protein	8	7	565.4	1177.3	611.8	1.06	0.1316	0.84654
Rv0520	-	Possible methyltransferase/methylase (fragment)	4	4	232.1	239.6	7.5	0.05	0.9362	1
Rv0521	-	Possible methyltransferase/methylase (fragment)	4	4	202.5	172.8	-29.7	-0.23	0.8283	1
Rv0522	gabP	Probable GABA permease GabP (4-amino butyrate transport carrier) (GAMA-aminobutyrate permease)	19	17	835.6	1292.1	456.5	0.63	0.3191	1
Rv0523c	-	hypothetical protein	8	7	538.3	550.5	12.2	0.03	0.9624	1
Rv0524	hemL	Probable glutamate-1-semialdehyde 2,1-aminomutase HemL (GSA) (glutamate-1-semialdehyde aminotransferase) (GSA-at)	20	2	3.3	0	-3.3	-1.71	0.4283	1
Rv0525	-	hypothetical protein	9	1	0	1.7	1.7	0.78	1	1
Rv0526	-	Possible thioredoxin protein (thiol-disulfide interchange protein)	7	1	0	1.3	1.3	0.42	1	1
Rv0527	ccdA	Possible cytochrome C-type biogenesis protein CcdA	5	2	2.6	0.7	-1.9	-1.93	0.418	1
Rv0528	-	Probable conserved transmembrane protein	15	2	1.4	0	-1.4	-0.54	0.4273	1
Rv0529	ccsA	Possible cytochrome C-type biogenesis protein CcsA	15	2	0.7	1.7	1	1.25	1	1
Rv0530	-	hypothetical protein	16	14	888.3	1523.3	635	0.78	0.1431	0.86723
Rv0530A	-	hypothetical protein	2	2	145	150.7	5.7	0.06	0.9344	1
Rv0531	-	Possible conserved membrane protein	3	1	1.8	1.7	-0.1	-0.09	1	1
Rv0532	PE_PGRS6	PE-PGRS family protein PE_PGRS6	14	10	197.9	682.3	484.3	1.79	0.0033	0.11734
Rv0533c	fabH	3-oxoacyl-[acyl-carrier-protein] synthase III FabH (beta-ketoacyl-ACP synthase III) (KAS III)	14	12	1269.3	1581.1	311.8	0.32	0.5991	1
Rv0534c	menA	1,4-dihydroxy-2-naphthoate octaprenyltransferase MenA (DHNA-octaprenyltransferase)	11	0	0	0	0	0	1	1
Rv0535	pnp	Probable 5'-methylthioadenosine phosphorylase Pnp (MTA phosphorylase)	9	7	608	596.2	-11.9	-0.03	0.9579	1
Rv0536	galE3	Probable UDP-glucose 4-epimerase GalE3 (galactowaldenase) (UDP-galactose 4-epimerase) (uridine diphosphate galactose 4-epimerase) (uridine diphospho-galactose 4-epimerase)	12	10	295.4	435	139.6	0.56	0.4764	1
Rv0537c	-	Probable integral membrane protein	18	17	1391.4	1391.5	0.1	0	0.9997	1
Rv0538	-	Possible conserved membrane protein	14	14	639	751.2	112.3	0.23	0.7531	1
Rv0539	-	Probable dolichyl-phosphate sugar synthase (dolichol-phosphate sugar synthetase) (dolichol-phosphate sugar transferase) (sugar phosphoryldolichol synthase)	6	3	229.6	202.9	-26.7	-0.18	0.8756	1
Rv0540	-	hypothetical protein	10	4	154	158.5	4.5	0.04	0.9979	1
Rv0541c	-	Probable conserved integral membrane protein	17	11	496.7	482.8	-13.9	-0.04	0.9595	1
Rv0542c	menE	Possible O-succinylbenzoic acid--CoA ligase MenE (OSB-CoA synthetase) (O-succinylbenzoate-CoA synthase)	14	1	1.8	0	-1.8	-0.87	1	1
Rv0543c	-	hypothetical protein	2	0	0	0	0	0	1	1
Rv0544c	-	Possible conserved transmembrane protein	6	5	618.1	260.6	-357.5	-1.25	0.5455	1
Rv0545c	pitA	Probable low-affinity inorganic phosphate transporter integral membrane protein PitA	14	12	774.6	350.4	-424.2	-1.14	0.1244	0.84043
Rv0546c	-	hypothetical protein	7	5	474.5	256.9	-217.7	-0.89	0.477	1
Rv0547c	-	Possible oxidoreductase	10	9	756	878.2	122.2	0.22	0.6125	1
Rv0548c	menB	Naphthoate synthase MenB (dihydroxynaphthoic acid synthetase) (DHNA synthetase)	10	0	0	0	0	0	1	1
Rv0549c	vapC3	Possible toxin VapC3	4	4	320.8	190.7	-130.2	-0.75	0.5439	1
Rv0550c	vapB3	Possible antitoxin VapB3	3	2	518.7	151.5	-367.2	-1.78	0.485	1
Rv0551c	fadD8	Probable fatty-acid-CoA ligase FadD8 (fatty-acid-CoA synthetase) (fatty-acid-CoA synthase)	28	23	902.3	1691.7	789.5	0.91	0.0235	0.42153
Rv0552	-	hypothetical protein	18	14	489.2	552.1	62.8	0.17	0.7363	1
Rv0553	menC	Probable muconate cycloisomerase MenC (cis,cis-muconate lactonizing enzyme) (MLE)	7	0	0	0	0	0	1	1
Rv0554	bpoC	Possible peroxidase BpoC (non-haem peroxidase)	13	12	306.8	921.1	614.3	1.59	0.0042	0.13609
Rv0555	menD	Probable bifunctional menaquinone biosynthesis protein MenD : 2-succinyl-6-hydroxy-2,4-cyclohexadiene-1-carboxylate synthase (SHCHC synthase) + 2-oxoglutarate decarboxylase (alpha-ketoglutarate decarboxylase) (KDC)	15	0	0	0	0	0	1	1
Rv0556	-	Probable conserved transmembrane protein	12	0	0	0	0	0	1	1
Rv0557	mgtA	Mannosyltransferase MgtA	13	7	40.3	127.5	87.2	1.66	0.1903	0.91062
Rv0558	menH	Probable ubiquinone/menaquinone biosynthesis methyltransferase MenH (2-heptaprenyl-1,4-naphthoquinone methyltransferase)	13	0	0	0	0	0	1	1
Rv0559c	-	Possible conserved secreted protein	6	6	321.2	715.7	394.5	1.16	0.0348	0.50479
Rv0560c	-	Possible benzoquinone methyltransferase (methylase)	12	8	601.4	736.3	134.9	0.29	0.7213	1
Rv0561c	-	Possible oxidoreductase	18	11	130.9	472.6	341.7	1.85	0.0461	0.58432
Rv0562	grcC1	Probable polyprenyl-diphosphate synthase GrcC1 (polyprenyl pyrophosphate synthetase)	13	0	0	0	0	0	1	1
Rv0563	htpX	Probable protease transmembrane protein heat shock protein HtpX	11	11	532.3	89.7	-442.6	-2.57	0.0067	0.18068
Rv0564c	gpdA1	Probable glycerol-3-phosphate dehydrogenase [NAD(P)+] GpdA1 (NAD(P)H-dependent glycerol-3-phosphate dehydrogenase) (NAD(P)H-dependent dihydroxyacetone-phosphate reductase)	11	11	643.4	627.5	-16	-0.04	0.9592	1
Rv0565c	-	Probable monooxygenase	34	29	1693.3	2180.5	487.2	0.36	0.2986	1
Rv0566c	-	hypothetical protein	4	3	108	180.7	72.7	0.74	0.6987	1
Rv0567	-	Probable methyltransferase/methylase	16	13	1364.5	1714.4	349.9	0.33	0.5282	1
Rv0568	cyp135B1	Possible cytochrome P450 135B1 Cyp135B1	12	10	749	593.3	-155.7	-0.34	0.5699	1
Rv0569	-	hypothetical protein	3	3	113.6	261.9	148.3	1.2	0.1506	0.86807
Rv0570	nrdZ	Probable ribonucleoside-diphosphate reductase (large subunit) NrdZ (ribonucleotide reductase)	34	23	1002.3	1105.1	102.9	0.14	0.7837	1
Rv0571c	-	hypothetical protein	12	7	120.8	312.4	191.6	1.37	0.1479	0.86807
Rv0572c	-	Hypothetical protein	7	7	608.4	397.9	-210.5	-0.61	0.4518	1
Rv0573c	pncB2	Nicotinic acid phosphoribosyltransferase PncB2	14	12	296.3	722	425.7	1.28	0.0763	0.7282
Rv0574c	-	hypothetical protein	19	13	1198.7	1353.8	155.2	0.18	0.6829	1
Rv0575c	-	Possible oxidoreductase	11	10	1011.3	1484.8	473.6	0.55	0.2951	1
Rv0576	-	Probable transcriptional regulatory protein (possibly ArsR-family)	18	13	400.5	548.1	147.5	0.45	0.474	1
Rv0577	TB27.3	Conserved protein TB27.3	12	11	724.3	1979.3	1254.9	1.45	0.1348	0.84817
Rv0578c	PE_PGRS7	PE-PGRS family protein PE_PGRS7	23	11	352.7	432.4	79.7	0.29	0.6857	1
Rv0579	-	hypothetical protein	11	10	380.1	670.8	290.8	0.82	0.3907	1
Rv0580c	-	hypothetical protein	7	6	123.4	338.1	214.7	1.45	0.0795	0.74035
Rv0581	vapB26	Possible antitoxin VapB26	4	4	264.6	451.3	186.7	0.77	0.4221	1
Rv0582	vapC26	Possible toxin VapC26 Contains PIN domain	9	5	95.9	243.4	147.5	1.34	0.2234	0.98296
Rv0583c	lpqN	Probable conserved lipoprotein LpqN	7	7	528.4	492	-36.4	-0.1	0.9379	1
Rv0584	-	Possible conserved exported protein	56	42	3442.8	2424.2	-1018.6	-0.51	0.1837	0.90393
Rv0585c	-	Probable conserved integral membrane protein	34	20	528.1	847.5	319.4	0.68	0.2612	1
Rv0586	mce2R	Probable transcriptional regulatory protein Mce2R (GntR-family)	10	3	305.4	6.9	-298.5	-5.47	0.4522	1
Rv0587	yrbE2A	Conserved hypothetical integral membrane protein YrbE2A	11	8	102.2	302.8	200.6	1.57	0.1901	0.91062
Rv0588	yrbE2B	Conserved hypothetical integral membrane protein YrbE2B	13	9	228.4	406.6	178.2	0.83	0.4283	1
Rv0589	mce2A	Mce-family protein Mce2A	23	12	319.5	355.6	36.1	0.15	0.8643	1
Rv0590	mce2B	Mce-family protein Mce2B	9	6	104.3	141.4	37.1	0.44	0.5846	1
Rv0590A	-	Mce-family related protein	7	4	34.4	105.3	70.9	1.61	0.2236	0.98296
Rv0591	mce2C	Mce-family protein Mce2C	21	16	1495.9	531.1	-964.8	-1.49	0.1409	0.86485
Rv0592	mce2D	Mce-family protein Mce2D	27	18	361.5	485.4	124	0.43	0.4377	1
Rv0593	lprL	Possible Mce-family lipoprotein LprL (Mce-family lipoprotein Mce2E)	17	14	394.1	624.4	230.3	0.66	0.1806	0.90243
Rv0594	mce2F	Mce-family protein Mce2F	28	26	2335.1	3116.1	781	0.42	0.2143	0.96558
Rv0595c	vapC4	Possible toxin VapC4	6	6	206.6	525	318.3	1.35	0.0347	0.50479
Rv0596c	vapB4	Possible antitoxin VapB4	4	3	94.4	24.1	-70.2	-1.97	0.3817	1
Rv0597c	-	hypothetical protein	11	10	462.5	829.8	367.3	0.84	0.4471	1
Rv0598c	vapC27	Possible toxin VapC27 Contains PIN domain	7	7	98.7	193.3	94.6	0.97	0.3445	1
Rv0599c	vapB27	Possible antitoxin VapB27	6	4	146.4	124.3	-22	-0.24	0.7749	1
Rv0600c	-	Two component sensor kinase [second part]	2	2	96.8	318.8	222	1.72	0.5282	1
Rv0601c	-	Two component sensor kinase [first part]	4	2	52.3	157.4	105.1	1.59	0.6848	1
Rv0602c	tcrA	Two component DNA binding transcriptional regulatory protein TcrA	11	9	565.3	742.2	176.9	0.39	0.6618	1
Rv0603	-	Possible exported protein	1	0	0	0	0	0	1	1
Rv0604	lpqO	Probable conserved lipoprotein LpqO	5	4	333.8	429.5	95.7	0.36	0.6653	1
Rv0605	-	Possible resolvase	8	8	950	648.6	-301.4	-0.55	0.4793	1
Rv0606	-	Possible transposase (fragment)	8	5	121.9	306.6	184.7	1.33	0.0363	0.51721
Rv0607	-	Hypothetical protein	1	1	49.8	10.7	-39.1	-2.22	0.3309	1
Rv0608	vapB28	Possible antitoxin VapB28	2	1	0	84.4	84.4	6.4	1	1
Rv0609	vapC28	Possible toxin VapC28 Contains PIN domain	7	4	16.5	249.3	232.9	3.92	0.0132	0.27481
Rv0609A	-	hypothetical protein	2	2	210.1	13.8	-196.3	-3.93	0.4272	1
Rv0610c	-	Hypothetical protein	7	7	274.6	172.4	-102.2	-0.67	0.4551	1
Rv0611c	-	Hypothetical protein	12	9	576.4	721.3	145	0.32	0.6277	1
Rv0612	-	hypothetical protein	6	5	74.3	226.3	152.1	1.61	0.0587	0.63155
Rv0613c	-	hypothetical protein	16	15	830.4	1040.8	210.4	0.33	0.6006	1
Rv0614	-	hypothetical protein	13	12	513.2	630.1	116.9	0.3	0.6377	1
Rv0615	-	Probable integral membrane protein	3	3	162.9	126.8	-36.1	-0.36	0.9054	1
Rv0616A	vapB29	Possible antitoxin VapB29	3	2	139	99.8	-39.2	-0.48	0.713	1
Rv0616c	-	Hypothetical protein	5	4	373.2	135.4	-237.7	-1.46	0.3279	1
Rv0617	vapC29	Possible toxin VapC29 Contains PIN domain	3	3	182.8	72.4	-110.4	-1.34	0.4094	1
Rv0618	galTa	Probable galactose-1-phosphate uridylyltransferase GalTa [first part]	6	6	60.2	198.3	138.1	1.72	0.3432	1
Rv0619	galTb	Probable galactose-1-phosphate uridylyltransferase GalTb [second part]	12	9	514.8	193.5	-321.3	-1.41	0.5898	1
Rv0620	galK	Probable galactokinase GalK (galactose kinase)	7	4	55.6	18.8	-36.9	-1.57	0.5193	1
Rv0621	-	Possible membrane protein	9	4	546.1	367.2	-178.8	-0.57	0.6748	1
Rv0622	-	Possible membrane protein	11	8	507	293.7	-213.3	-0.79	0.3038	1
Rv0623	vapB30	Possible antitoxin VapB30	2	0	0	0	0	0	1	1
Rv0624	vapC30	Possible toxin VapC30 Contains PIN domain	6	6	137.4	270.4	133	0.98	0.2119	0.96305
Rv0625c	-	Probable conserved transmembrane protein	10	6	447.5	476	28.5	0.09	0.918	1
Rv0626	vapB5	Possible antitoxin VapB5	4	3	44.4	67.2	22.8	0.6	0.5911	1
Rv0627	vapC5	Possible toxin VapC5	1	0	0	0	0	0	1	1
Rv0628c	-	hypothetical protein	3	2	163.9	301.2	137.3	0.88	0.4804	1
Rv0629c	recD	Probable exonuclease V (alpha chain) RecD (exodeoxyribonuclease V alpha chain) (exodeoxyribonuclease V polypeptide)	15	9	103.2	310.5	207.3	1.59	0.4003	1
Rv0630c	recB	Probable exonuclease V (beta chain) RecB (exodeoxyribonuclease V beta chain)(exodeoxyribonuclease V polypeptide) (chi-specific endonuclease)	31	21	1017.7	544.1	-473.6	-0.9	0.176	0.90124
Rv0631c	recC	Probable exonuclease V (gamma chain) RecC (exodeoxyribonuclease V gamma chain)(exodeoxyribonuclease V polypeptide)	17	11	486.5	576.9	90.4	0.25	0.7939	1
Rv0632c	echA3	Probable enoyl-CoA hydratase EchA3 (enoyl hydrase) (unsaturated acyl-CoA hydratase) (crotonase)	10	9	518.7	348.2	-170.6	-0.58	0.5875	1
Rv0633c	-	Possible exported protein	12	11	918.2	1012.8	94.5	0.14	0.7882	1
Rv0634A	-	hypothetical protein	6	5	59.3	251.9	192.6	2.09	0.0299	0.48443
Rv0634B	rpmG2	50S ribosomal protein L33 RpmG2	3	0	0	0	0	0	1	1
Rv0634c	-	Possible glyoxalase II (hydroxyacylglutathione hydrolase) (GLX II)	12	11	504.2	629.8	125.6	0.32	0.6346	1
Rv0635	hadA	(3R)-hydroxyacyl-ACP dehydratase subunit HadA	14	0	0	0	0	0	1	1
Rv0636	hadB	(3R)-hydroxyacyl-ACP dehydratase subunit HadB	6	0	0	0	0	0	1	1
Rv0637	hadC	(3R)-hydroxyacyl-ACP dehydratase subunit HadC	6	5	341.2	641.9	300.7	0.91	0.4903	1
Rv0638	secE1	Probable preprotein translocase SecE1	9	0	0	0	0	0	1	1
Rv0639	nusG	Probable transcription antitermination protein NusG	11	0	0	0	0	0	1	1
Rv0640	rplK	50S ribosomal protein L11 RplK	5	0	0	0	0	0	1	1
Rv0641	rplA	50S ribosomal protein L1 RplA	6	0	0	0	0	0	1	1
Rv0238	-	Possible transcriptional regulatory protein (probably TetR-family)	11	8	1874.6	19.9	-1854.7	-6.56	0	0
Rv0643c	mmaA3	Methoxy mycolic acid synthase 3 MmaA3 (methyl mycolic acid synthase 3) (MMA3) (hydroxy mycolic acid synthase)	20	18	3873	3330.9	-542	-0.22	0.6111	1
Rv0644c	mmaA2	Methoxy mycolic acid synthase 2 MmaA2 (methyl mycolic acid synthase 2) (MMA2) (hydroxy mycolic acid synthase)	9	8	3843.1	2764.1	-1079	-0.48	0.265	1
Rv0645c	mmaA1	Methoxy mycolic acid synthase 1 MmaA1 (methyl mycolic acid synthase 1) (MMA1) (hydroxy mycolic acid synthase)	15	15	3957.8	2906.9	-1050.9	-0.45	0.1575	0.87751
Rv0646c	lipG	Probable lipase/esterase LipG	9	8	1818	1108.6	-709.4	-0.71	0.2102	0.96085
Rv0647c	-	hypothetical protein	11	0	0	0	0	0	1	1
Rv0648	-	Alpha-mannosidase	35	30	1803.7	2476	672.4	0.46	0.1601	0.88242
Rv0649	fabD2	Possible malonyl CoA-acyl carrier protein transacylase FabD2 (MCT)	4	4	121.3	94	-27.3	-0.37	0.7268	1
Rv0650	-	Possible sugar kinase	5	4	197.2	700.3	503.1	1.83	0.0987	0.80198
Rv0651	rplJ	50S ribosomal protein L10 RplJ	5	0	0	0	0	0	1	1
Rv0652	rplL	50S ribosomal protein L7/L12 RplL (SA1)	0	0	0	0	0	0	1	1
Rv0653c	-	Possible transcriptional regulatory protein (probably TetR-family)	10	8	628.8	679.7	51	0.11	0.8681	1
Rv0654	-	Probable dioxygenase	25	24	3625.8	4366.9	741.1	0.27	0.5744	1
Rv0655	mkl	Possible ribonucleotide-transport ATP-binding protein ABC transporter Mkl	11	10	1219.8	723.5	-496.4	-0.75	0.2677	1
Rv0656c	vapC6	Possible toxin VapC6	4	4	286.5	549.9	263.5	0.94	0.381	1
Rv0657c	vapB6	Possible antitoxin VapB6	1	1	24.1	9.3	-14.8	-1.38	0.6626	1
Rv0658c	-	Probable conserved integral membrane protein	14	11	603.2	252.9	-350.3	-1.25	0.1135	0.83524
Rv0659c	mazF2	Toxin MazF2	4	4	570.8	627.9	57	0.14	0.8994	1
Rv0660c	mazE2	Possible antitoxin MazE2	2	2	72.1	31	-41.1	-1.22	0.8842	1
Rv0661c	vapC7	Possible toxin VapC7	4	4	141	360.1	219.1	1.35	0.3253	1
Rv0662c	vapB7	Possible antitoxin VapB7	0	0	0	0	0	0	1	1
Rv0663	atsD	Possible arylsulfatase AtsD (aryl-sulfate sulphohydrolase) (arylsulphatase)	43	29	1112.9	1582	469.1	0.51	0.2358	0.99521
Rv0664	vapB8	Possible antitoxin VapB8	3	3	52	75.1	23.1	0.53	0.546	1
Rv0665	vapC8	Possible toxin VapC8	5	5	128.8	210.1	81.2	0.71	0.7235	1
Rv0666	-	Possible membrane protein	0	0	0	0	0	0	1	1
Rv0667	rpoB	DNA-directed RNA polymerase (beta chain) RpoB (transcriptase beta chain) (RNA polymerase beta subunit)	32	0	0	0	0	0	1	1
Rv0668	rpoC	DNA-directed RNA polymerase (beta' chain) RpoC (transcriptase beta' chain) (RNA polymerase beta' subunit)	35	1	0.7	0	-0.7	0.46	1	1
Rv0669c	-	Possible hydrolase	32	29	1677.7	1430.5	-247.3	-0.23	0.7094	1
Rv0670	end	Probable endonuclease IV End (endodeoxyribonuclease IV) (apurinase)	5	5	221.5	690.1	468.5	1.64	0.3058	1
Rv0671	lpqP	Possible conserved lipoprotein LpqP	12	9	341.2	412.7	71.5	0.27	0.6818	1
Rv0672	fadE8	Probable acyl-CoA dehydrogenase FadE8	23	17	579.5	881.9	302.4	0.61	0.1954	0.92258
Rv0673	echA4	Possible enoyl-CoA hydratase EchA4 (enoyl hydrase) (unsaturated acyl-CoA hydratase) (crotonase)	8	6	254.8	444.3	189.4	0.8	0.3269	1
Rv0674	-	hypothetical protein	6	2	66.7	36.2	-30.5	-0.88	1	1
Rv0675	echA5	Probable enoyl-CoA hydratase EchA5 (enoyl hydrase) (unsaturated acyl-CoA hydratase) (crotonase)	4	2	95.7	12.1	-83.6	-2.99	0.7133	1
Rv0676c	mmpL5	Probable conserved transmembrane transport protein MmpL5	31	27	2621.4	3534.3	912.9	0.43	0.1446	0.86807
Rv0677c	mmpS5	Possible conserved membrane protein MmpS5	6	5	779.5	638.7	-140.8	-0.29	0.688	1
Rv0678	-	hypothetical protein	5	4	203	748.1	545.1	1.88	0.1813	0.9038
Rv0679c	-	Conserved threonine rich protein	6	5	20.5	160.7	140.2	2.97	0.0074	0.187
Rv0680c	-	Probable conserved transmembrane protein	3	3	269.3	330.7	61.4	0.3	0.7311	1
Rv0681	-	Probable transcriptional regulatory protein (possibly TetR-family)	11	9	752.7	684.5	-68.2	-0.14	0.8392	1
Rv0682	rpsL	30S ribosomal protein S12 RpsL	7	0	0	0	0	0	1	1
Rv0683	rpsG	30S ribosomal protein S7 RpsG	4	0	0	0	0	0	1	1
Rv0684	fusA1	Probable elongation factor G FusA1 (EF-G)	29	0	0	0	0	0	1	1
Rv0685	tuf	Probable iron-regulated elongation factor TU Tuf (EF-TU)	11	0	0	0	0	0	1	1
Rv0686	-	Probable membrane protein	8	8	742.7	900.3	157.6	0.28	0.6412	1
Rv0687	-	Probable short-chain type dehydrogenase/reductase	15	8	118.1	285.4	167.4	1.27	0.3392	1
Rv0688	-	Putative ferredoxin reductase	17	12	701.1	397.7	-303.4	-0.82	0.2591	1
Rv0689c	-	Hypothetical protein	3	1	162.6	212.2	49.6	0.38	0.6686	1
Rv0690c	-	hypothetical protein	17	10	506	888.5	382.5	0.81	0.2059	0.94875
Rv0691A	-	Mycofactocin precursor protein	3	2	116.1	144	27.9	0.31	0.9196	1
Rv0691c	-	Probable transcriptional regulatory protein	9	8	364.5	478.2	113.7	0.39	0.5927	1
Rv0692	-	hypothetical protein	6	4	174	371.9	197.9	1.1	0.3088	1
Rv0693	pqqE	Probable coenzyme PQQ synthesis protein E PqqE (coenzyme PQQ synthesis protein III)	17	12	465.3	476.4	11.1	0.03	0.9444	1
Rv0694	lldD1	Possible L-lactate dehydrogenase (cytochrome) LldD1	16	10	140.1	296.6	156.5	1.08	0.2699	1
Rv0695	-	hypothetical protein	10	5	275.3	138.2	-137.1	-0.99	0.468	1
Rv0696	-	Probable membrane sugar transferase	23	15	194.7	212.9	18.2	0.13	0.8773	1
Rv0697	-	Probable dehydrogenase	25	9	38.6	82.1	43.5	1.09	0.3124	1
Rv0698	-	hypothetical protein	11	6	75.5	146.6	71.1	0.96	0.3773	1
Rv0699	-	Hypothetical protein	2	1	0.7	0	-0.7	0.46	1	1
Rv0700	rpsJ	30S ribosomal protein S10 RpsJ (transcription antitermination factor NusE)	6	0	0	0	0	0	1	1
Rv0701	rplC	50S ribosomal protein L3 RplC	15	0	0	0	0	0	1	1
Rv0702	rplD	50S ribosomal protein L4 RplD	11	0	0	0	0	0	1	1
Rv0703	rplW	50S ribosomal protein L23 RplW	4	0	0	0	0	0	1	1
Rv0704	rplB	50S ribosomal protein L2 RplB	16	0	0	0	0	0	1	1
Rv0705	rpsS	30S ribosomal protein S19 RpsS	2	0	0	0	0	0	1	1
Rv0706	rplV	50S ribosomal protein L22 RplV	4	0	0	0	0	0	1	1
Rv0707	rpsC	30S ribosomal protein S3 RpsC	14	1	0.7	0	-0.7	0.46	1	1
Rv0708	rplP	50S ribosomal protein L16 RplP	8	0	0	0	0	0	1	1
Rv0709	rpmC	50S ribosomal protein L29 RpmC	4	0	0	0	0	0	1	1
Rv0710	rpsQ	30S ribosomal protein S17 RpsQ	9	0	0	0	0	0	1	1
Rv0711	atsA	Possible arylsulfatase AtsA (aryl-sulfate sulphohydrolase) (arylsulphatase)	42	36	3193.5	3683.5	490	0.21	0.5443	1
Rv0712	-	hypothetical protein	18	14	505	545.4	40.4	0.11	0.8411	1
Rv0713	-	Probable conserved transmembrane protein	16	12	1038.8	1602.5	563.6	0.63	0.458	1
Rv0714	rplN	50S ribosomal protein L14 RplN	4	0	0	0	0	0	1	1
Rv0715	rplX	50S ribosomal protein L24 RplX	5	0	0	0	0	0	1	1
Rv0716	rplE	50S ribosomal protein L5 RplE	4	0	0	0	0	0	1	1
Rv0717	rpsN1	30S ribosomal protein S14 RpsN1	2	0	0	0	0	0	1	1
Rv0718	rpsH	30S ribosomal protein S8 RpsH	9	1	1.4	0	-1.4	-0.54	1	1
Rv0719	rplF	50S ribosomal protein L6 RplF	12	0	0	0	0	0	1	1
Rv0720	rplR	50S ribosomal protein L18 RplR	4	0	0	0	0	0	1	1
Rv0721	rpsE	30S ribosomal protein S5 RpsE	9	1	27.5	5.8	-21.7	-2.24	1	1
Rv0722	rpmD	50S ribosomal protein L30 RpmD	1	1	3.3	0.7	-2.6	-2.29	0.3333	1
Rv0723	rplO	50S ribosomal protein L15 RplO	2	0	0	0	0	0	1	1
Rv0724	sppA	Possible protease IV SppA (endopeptidase IV) (signal peptide peptidase)	28	25	2083.4	1487.2	-596.2	-0.49	0.2828	1
Rv0724A	-	hypothetical protein	5	4	212.8	176.3	-36.5	-0.27	0.8189	1
Rv0725c	-	hypothetical protein	14	9	469.5	328.4	-141.1	-0.52	0.4846	1
Rv0726c	-	Possible S-adenosylmethionine-dependent methyltransferase	14	10	624.9	676.1	51.1	0.11	0.8799	1
Rv0727c	fucA	Possible L-fuculose phosphate aldolase FucA (L-fuculose-1-phosphate aldolase)	10	9	570.8	987	416.2	0.79	0.2966	1
Rv0728c	serA2	Possible D-3-phosphoglycerate dehydrogenase SerA2 (phosphoglycerate dehydrogenase) (PGDH)	8	6	339.1	397.3	58.2	0.23	0.8122	1
Rv0729	xylB	Possible D-xylulose kinase XylB (xylulokinase) (xylulose kinase)	17	15	1564.3	2023.4	459	0.37	0.5345	1
Rv0730	-	GCN5-related N-acetyltransferase	1	1	5.5	0	-5.5	-2.46	1	1
Rv0731c	-	Possible S-adenosylmethionine-dependent methyltransferase	9	8	414.4	638.1	223.7	0.62	0.4039	1
Rv0732	secY	Probable preprotein translocase SecY	26	1	0.7	0	-0.7	0.46	1	1
Rv0733	adk	Adenylate kinase Adk (ATP-AMP transphosphorylase)	5	0	0	0	0	0	1	1
Rv0734	mapA	Methionine aminopeptidase MapA (map) (peptidase M) (MetAP)	8	6	461.1	511.5	50.4	0.15	0.8821	1
Rv0735	sigL	Probable alternative RNA polymerase sigma factor SigL	6	6	523.2	735.2	212.1	0.49	0.4821	1
Rv0736	rslA	Anti-sigma factor RslA	6	5	28.9	23.6	-5.3	-0.29	0.778	1
Rv0737	-	Possible transcriptional regulatory protein	4	2	116	281.2	165.2	1.28	0.2274	0.99015
Rv0738	-	hypothetical protein	1	1	9.9	53.6	43.7	2.44	0.3364	1
Rv0739	-	hypothetical protein	17	16	1338.7	1510.5	171.8	0.17	0.7785	1
Rv0740	-	hypothetical protein	10	9	587.8	976.5	388.7	0.73	0.3129	1
Rv0741	-	Probable transposase (fragment)	3	2	40.3	86.2	45.9	1.1	0.6022	1
Rv0742	PE_PGRS8	PE-PGRS family protein PE_PGRS8	5	4	167.1	97.9	-69.2	-0.77	0.4885	1
Rv0743c	-	Hypothetical protein	8	7	751.2	1530.6	779.3	1.03	0.0947	0.7995
Rv0744c	-	Possible transcriptional regulatory protein	9	5	58.2	259.4	201.1	2.16	0.0897	0.7819
Rv0745	-	hypothetical protein	7	7	347.5	726.8	379.3	1.06	0.2777	1
Rv0746	PE_PGRS9	PE-PGRS family protein PE_PGRS9	14	9	220.6	370.4	149.8	0.75	0.178	0.90243
Rv0747	PE_PGRS10	PE-PGRS family protein PE_PGRS10	12	10	302.4	398.4	96.1	0.4	0.4524	1
Rv0748	vapB31	Possible antitoxin VapB31	2	2	94.8	48.2	-46.6	-0.97	0.7103	1
Rv0749	vapC31	Possible toxin VapC31 Contains PIN domain	4	4	255.6	322.4	66.8	0.34	0.6534	1
Rv0749A	-	hypothetical protein	1	1	102.5	60.5	-42	-0.76	1	1
Rv0750	-	hypothetical protein	4	4	97.2	36.1	-61.1	-1.43	0.4983	1
Rv0751c	mmsB	Probable 3-hydroxyisobutyrate dehydrogenase MmsB (hibadh)	6	4	312.2	97.5	-214.7	-1.68	0.1488	0.86807
Rv0752c	fadE9	Probable acyl-CoA dehydrogenase FadE9	14	9	251.9	329.8	77.9	0.39	0.6341	1
Rv0753c	mmsA	Probable methylmalonate-semialdehyde dehydrogenase MmsA (methylmalonic acid semialdehyde dehydrogenase) (MMSDH)	18	15	460	718.5	258.5	0.64	0.2726	1
Rv0754	PE_PGRS11	PE-PGRS family protein PE_PGRS11	27	19	1058.5	1207.3	148.8	0.19	0.7661	1
Rv0755A	-	Putative transposase (fragment)	5	4	384.4	390.6	6.1	0.02	0.9759	1
Rv0755c	PPE12	PPE family protein PPE12	51	19	495.3	496.4	1.2	0	0.9954	1
Rv0756c	-	hypothetical protein	6	6	623.9	608	-15.8	-0.04	0.9482	1
Rv0757	phoP	Possible two component system response transcriptional positive regulator PhoP	10	9	206	282.8	76.9	0.46	0.5056	1
Rv0758	phoR	Possible two component system response sensor kinase membrane associated PhoR	16	14	164.8	663.2	498.4	2.01	0.0002	0.0141
Rv0759c	-	hypothetical protein	2	2	37.6	146.6	109	1.96	0.1099	0.82538
Rv0760c	-	hypothetical protein	5	5	51.5	222.3	170.9	2.11	0.0897	0.7819
Rv0761c	adhB	Possible zinc-containing alcohol dehydrogenase NAD dependent AdhB	12	10	1365.5	752.8	-612.7	-0.86	0.1021	0.81235
Rv0762c	-	hypothetical protein	12	12	1208.3	685.1	-523.2	-0.82	0.5639	1
Rv0763c	-	Possible ferredoxin	1	1	3.7	62.4	58.7	4.09	0.3302	1
Rv0764c	cyp51	Cytochrome P450 51 Cyp51 (CYPL1) (P450-L1A1) (sterol 14-alpha demethylase) (lanosterol 14-alpha demethylase) (P450-14DM)	16	9	361.2	351	-10.2	-0.04	0.9751	1
Rv0765c	-	Probable oxidoreductase	9	5	219.8	83.9	-135.9	-1.39	0.1211	0.84043
Rv0766c	cyp123	Probable cytochrome P450 123 Cyp123	23	13	562	311.2	-250.8	-0.85	0.2235	0.98296
Rv0767c	-	hypothetical protein	11	9	511.2	414.8	-96.4	-0.3	0.688	1
Rv0768	aldA	Probable aldehyde dehydrogenase NAD dependent AldA (aldehyde dehydrogenase [NAD+])	22	12	308.4	114.6	-193.8	-1.43	0.2844	1
Rv0769	-	Probable dehydrogenase/reductase	16	11	517.5	346.6	-170.9	-0.58	0.4154	1
Rv0770	-	Probable dehydrogenase/reductase	7	6	224.6	113.5	-111.1	-0.98	0.2594	1
Rv0771	-	Possible 4-carboxymuconolactone decarboxylase (CMD)	9	6	273.1	178.8	-94.3	-0.61	0.478	1
Rv0772	purD	Probable phosphoribosylamine--glycine ligase PurD (GARS) (glycinamide ribonucleotide synthetase) (phosphoribosylglycinamide synthetase) (5'-phosphoribosylglycinamide synthetase)	20	0	0	0	0	0	1	1
Rv0773c	ggtA	Probable bifunctional acylase GgtA: cephalosporin acylase (GL-7ACA acylase) + gamma-glutamyltranspeptidase (GGT)	19	12	117.9	379.9	262	1.69	0.0643	0.66155
Rv0774c	-	Probable conserved exported protein	9	7	173.3	360.3	187	1.06	0.3436	1
Rv0775	-	hypothetical protein	9	8	1240.4	1187.4	-53	-0.06	0.9296	1
Rv0776c	-	hypothetical protein	14	12	1263.4	996.4	-266.9	-0.34	0.6725	1
Rv0777	purB	Probable adenylosuccinate lyase PurB (adenylosuccinase) (ASL) (ASASE)	14	0	0	0	0	0	1	1
Rv0778	cyp126	Possible cytochrome P450 126 Cyp126	17	13	393.7	618.5	224.8	0.65	0.2937	1
Rv0779c	-	Possible conserved transmembrane protein	6	4	16.8	180.1	163.3	3.42	0.121	0.84043
Rv0780	purC	Phosphoribosylaminoimidazole-succinocarboxamide synthase PurC (SAICAR synthetase)	23	0	0	0	0	0	1	1
Rv0781	ptrBa	Probable protease II PtrBa [first part] (oligopeptidase B)	24	7	83.5	139	55.4	0.73	0.4982	1
Rv0782	ptrBb	Probable protease II PtrBb [second part] (oligopeptidase B)	38	18	518.3	472.9	-45.4	-0.13	0.879	1
Rv0783c	emrB	Possible multidrug resistance integral membrane efflux protein EmrB	23	13	248.9	646.3	397.4	1.38	0.0577	0.63155
Rv0784	-	hypothetical protein	8	3	89.1	54.4	-34.7	-0.71	1	1
Rv0785	-	hypothetical protein	30	17	165.9	529.2	363.3	1.67	0.0441	0.5753
Rv0786c	-	hypothetical protein	11	6	80.9	354.9	273.9	2.13	0.1108	0.8275
Rv0787	-	hypothetical protein	14	13	558.3	650.1	91.8	0.22	0.7463	1
Rv0787A	-	hypothetical protein	2	0	0	0	0	0	1	1
Rv0788	purQ	Probable phosphoribosylformylglycinamidine synthase I PURG (FGAM synthase I)	11	1	0	0.7	0.7	-0.58	1	1
Rv0789c	-	Hypothetical protein	7	4	15.3	274.5	259.2	4.16	0.0258	0.44473
Rv0790c	-	Hypothetical protein	20	16	2216.5	1696.6	-519.8	-0.39	0.4635	1
Rv0791c	-	hypothetical protein	12	11	329.2	468.2	139	0.51	0.413	1
Rv0792c	-	Probable transcriptional regulatory protein (probably GntR-family)	17	16	1632.7	1550	-82.7	-0.07	0.9469	1
Rv0793	-	Possible monooxygenase	8	8	480.2	553.3	73.1	0.2	0.735	1
Rv0794c	-	Probable oxidoreductase	15	10	528.9	448.8	-80.1	-0.24	0.7202	1
Rv0795	-	Putative transposase for insertion sequence element IS6110 (fragment)	4	4	325.8	291.4	-34.4	-0.16	0.817	1
Rv0796	-	Putative transposase for insertion sequence element IS6110	22	22	1959.4	2189.7	230.3	0.16	0.7249	1
Rv0797	-	Putative transposase for insertion sequence element IS1547	9	7	321.5	572.5	251	0.83	0.1901	0.91062
Rv0798c	cfp29	29 KDa antigen CFP29	14	8	192.1	182.9	-9.2	-0.07	0.9295	1
Rv0799c	-	hypothetical protein	9	8	188	345.9	157.9	0.88	0.2361	0.99544
Rv0800	pepC	Probable aminopeptidase PepC	13	10	175.3	377.9	202.7	1.11	0.1717	0.89947
Rv0801	-	hypothetical protein	0	0	0	0	0	0	1	1
Rv0802c	-	Possible succinyltransferase in the GCN5-related N-acetyltransferase family	15	9	352	258.1	-93.8	-0.45	0.6534	1
Rv0803	purL	Phosphoribosylformylglycinamidine synthase II PurL (FGAM synthase II)	32	0	0	0	0	0	1	1
Rv0804	-	hypothetical protein	6	5	296.2	242.1	-54	-0.29	0.7226	1
Rv0805	-	Class III cyclic nucleotide phosphodiesterase (cNMP PDE)	15	13	791.7	1351.6	559.8	0.77	0.6673	1
Rv0806c	cpsY	Possible UDP-glucose-4-epimerase CpsY (galactowaldenase) (UDP-galactose-4-epimerase) (uridine diphosphate galactose-4-epimerase) (uridine diphospho-galactose-4-epimerase)	41	34	2826.8	896.9	-1929.9	-1.66	0.0001	0.00788
Rv0807	-	hypothetical protein	2	1	6.6	50.6	44.1	2.95	0.3365	1
Rv0808	purF	Amidophosphoribosyltransferase PurF (glutamine phosphoribosylpyrophosphate amidotransferase) (ATASE) (gpatase)	25	0	0	0	0	0	1	1
Rv0809	purM	Probable phosphoribosylformylglycinamidine CYCLO-ligase PurM (AIRS) (phosphoribosyl-aminoimidazole synthetase) (air synthase)	11	0	0	0	0	0	1	1
Rv0810c	-	hypothetical protein	4	0	0	0	0	0	1	1
Rv0811c	-	hypothetical protein	15	1	0	0.7	0.7	-0.58	1	1
Rv0812	-	Probable amino acid aminotransferase	15	9	4.4	68.1	63.8	3.96	0.0025	0.10045
Rv0813c	-	hypothetical protein	13	13	1035.4	1022.2	-13.1	-0.02	0.9644	1
Rv0814c	sseC2	Conserved protein SseC2	2	2	149.6	228.1	78.5	0.61	0.4858	1
Rv0815c	cysA2	Probable thiosulfate sulfurtransferase CysA2 (rhodanese-like protein) (thiosulfate cyanide transsulfurase) (thiosulfate thiotransferase)	14	14	1410.2	2244.9	834.7	0.67	0.1789	0.90243
Rv0816c	thiX	Probable thioredoxin ThiX	3	1	89.6	22.4	-67.2	-2	1	1
Rv0817c	-	Probable conserved exported protein	14	7	13.8	20.2	6.4	0.55	0.4787	1
Rv0818	-	Transcriptional regulatory protein	8	8	1697.4	1573.3	-124.1	-0.11	0.8056	1
Rv0819	mshD	GCN5-related N-acetyltransferase, MshD	10	9	302.7	317.6	14.9	0.07	0.9328	1
Rv0820	phoT	Probable phosphate-transport ATP-binding protein ABC transporter PhoT	10	8	5109.5	642.9	-4466.6	-2.99	0.0038	0.12619
Rv0821c	phoY2	Probable phosphate-transport system transcriptional regulatory protein PhoY2	5	5	227.9	164.5	-63.4	-0.47	0.7357	1
Rv0822c	-	hypothetical protein	27	25	2824.6	3269.5	444.9	0.21	0.4958	1
Rv0823c	-	Possible transcriptional regulatory protein	17	15	2663.7	2815	151.3	0.08	0.8698	1
Rv0824c	desA1	Probable acyl-[acyl-carrier protein] desaturase DesA1 (acyl-[ACP] desaturase) (stearoyl-ACP desaturase) (protein Des)	18	1	0	0.7	0.7	-0.58	1	1
Rv0825c	-	hypothetical protein	10	9	760.2	1088.8	328.7	0.52	0.4934	1
Rv0826	-	hypothetical protein	18	18	1201.7	2821.9	1620.2	1.23	0.0341	0.50335
Rv0827c	kmtR	Metal sensor transcriptional regulator KmtR (ArsR-SmtB family)	3	3	69.7	280.2	210.6	2.01	0.0728	0.70998
Rv0828c	-	Possible deaminase	10	10	1428.5	1405.4	-23.1	-0.02	0.9713	1
Rv0829	-	Possible transposase (fragment)	3	3	78.7	166	87.2	1.08	0.1351	0.84817
Rv0830	-	Possible S-adenosylmethionine-dependent methyltransferase	18	16	2378.2	1810	-568.2	-0.39	0.2831	1
Rv0831c	-	hypothetical protein	18	18	1746	1885	139	0.11	0.794	1
Rv0832	PE_PGRS12	PE-PGRS family protein PE_PGRS12	3	2	130.1	91.3	-38.8	-0.51	0.6567	1
Rv0833	PE_PGRS13	PE-PGRS family protein PE_PGRS13	11	5	44.4	60.7	16.3	0.45	0.5398	1
Rv0834c	PE_PGRS14	PE-PGRS family protein PE_PGRS14	24	18	882.2	1115.6	233.4	0.34	0.4225	1
Rv0835	lpqQ	Possible lipoprotein LpqQ	14	11	434.4	1157.9	723.5	1.41	0.0875	0.77699
Rv0836c	-	Hypothetical protein	8	7	584.8	621.6	36.8	0.09	0.9222	1
Rv0837c	-	Hypothetical protein	22	18	1279.5	1620.4	340.9	0.34	0.5384	1
Rv0838	lpqR	Probable conserved lipoprotein LpqR	7	6	437.3	354.6	-82.7	-0.3	0.7828	1
Rv0839	-	hypothetical protein	10	10	475.2	881.3	406.1	0.89	0.1318	0.84654
Rv0840c	pip	Probable proline iminopeptidase Pip (prolyl aminopeptidase) (pap)	8	6	772.9	933.4	160.5	0.27	0.6082	1
Rv0841	-	Probable conserved transmembrane protein	3	2	57.4	90.5	33.1	0.66	0.6008	1
Rv0842	-	Probable conserved integral membrane protein	21	17	464.8	581.7	116.9	0.32	0.633	1
Rv0843	-	Probable dehydrogenase	17	13	346.8	1160.7	813.9	1.74	0.0033	0.11734
Rv0844c	narL	Possible nitrate/nitrite response transcriptional regulatory protein NarL	9	9	465	1476.5	1011.6	1.67	0.0051	0.15524
Rv0845	-	Possible two component sensor kinase	23	21	1131.6	1358	226.4	0.26	0.7105	1
Rv0846c	-	Probable oxidase	28	20	1384.7	1268.8	-115.9	-0.13	0.8164	1
Rv0847	lpqS	Probable lipoprotein LpqS	6	5	467.7	652.4	184.6	0.48	0.6566	1
Rv0848	cysK2	Possible cysteine synthase a CysK2 (O-acetylserine sulfhydrylase) (O-acetylserine (thiol)-lyase) (CSASE)	26	22	1573.5	1312.6	-260.9	-0.26	0.5612	1
Rv0849	-	Probable conserved integral membrane transport protein	21	18	843.7	1406.3	562.6	0.74	0.1808	0.90243
Rv0850	-	Putative transposase (fragment)	9	6	154.9	346.1	191.2	1.16	0.4291	1
Rv0851c	-	Probable short-chain type dehydrogenase/reductase	9	8	515.4	182.5	-332.9	-1.5	0.267	1
Rv0852	fadD16	Possible fatty-acid-CoA ligase FadD16 (fatty-acid-CoA synthetase) (fatty-acid-CoA synthase)	13	11	376	626.8	250.8	0.74	0.2175	0.97102
Rv0853c	pdc	Probable pyruvate or indole-3-pyruvate decarboxylase Pdc	23	18	1156.7	1025.5	-131.2	-0.17	0.8097	1
Rv0854	-	hypothetical protein	6	6	1044.3	551.3	-493	-0.92	0.1915	0.91383
Rv0855	far	Probable fatty-acid-CoA racemase Far	12	8	566.1	757.5	191.3	0.42	0.5452	1
Rv0856	-	hypothetical protein	5	4	229	406.3	177.3	0.83	0.3056	1
Rv0857	-	hypothetical protein	6	5	319.4	390.7	71.2	0.29	0.7169	1
Rv0858c	dapC	Probable N-succinyldiaminopimelate aminotransferase DapC (DAP-at)	19	13	676.9	770.1	93.3	0.19	0.7146	1
Rv0859	fadA	Possible acyl-CoA thiolase FadA	7	7	460.4	381.6	-78.8	-0.27	0.7345	1
Rv0860	fadB	Probable fatty oxidation protein FadB	21	18	578.6	335.1	-243.6	-0.79	0.118	0.84043
Rv0861c	ercc3	DNA helicase Ercc3	22	15	648.3	757.5	109.3	0.22	0.6749	1
Rv0862c	-	hypothetical protein	27	17	578.2	622.9	44.7	0.11	0.8354	1
Rv0863	-	hypothetical protein	6	5	583.1	900.8	317.7	0.63	0.5343	1
Rv0864	moaC2	Probable molybdenum cofactor biosynthesis protein C 2 MoaC2	11	8	1426.7	891.8	-534.9	-0.68	0.4898	1
Rv0865	mog	Probable molybdopterin biosynthesis Mog protein	8	6	811.5	684.7	-126.7	-0.24	0.7455	1
Rv0866	moaE2	Probable molybdenum cofactor biosynthesis protein E2 MoaE2 (molybdopterin converting factor large subunit) (molybdopterin [MPT] converting factor, subunit 2)	3	2	506.9	127	-379.8	-2	0.372	1
Rv0867c	rpfA	Possible resuscitation-promoting factor RpfA	8	6	371.1	320	-51.1	-0.21	0.773	1
Rv0868c	moaD2	Probable molybdenum cofactor biosynthesis protein D 2 MoaD2 (molybdopterin converting factor small subunit) (molybdopterin [MPT] converting factor, subunit 1)	6	5	516.2	768.5	252.3	0.57	0.5458	1
Rv0869c	moaA2	Probable molybdenum cofactor biosynthesis protein A2 MoaA2	14	11	667.1	1330.7	663.7	1	0.0808	0.74292
Rv0870c	-	Possible conserved integral membrane protein	4	4	87.2	282.5	195.3	1.7	0.072	0.70584
Rv0871	cspB	Probable cold shock-like protein B CspB	4	3	1278.8	181	-1097.9	-2.82	0.0156	0.30576
Rv0872c	PE_PGRS15	PE-PGRS family protein PE_PGRS15	25	18	1297.4	907.2	-390.1	-0.52	0.3229	1
Rv0873	fadE10	Probable acyl-CoA dehydrogenase FadE10	33	28	2484	2489.8	5.8	0	0.9921	1
Rv0874c	-	hypothetical protein	9	7	798.7	1032.6	233.9	0.37	0.6993	1
Rv0875c	-	Possible conserved exported protein	11	10	90.9	108.4	17.6	0.25	0.6494	1
Rv3789	-	GTRA family protein	8	8	982	15.5	-966.5	-5.99	0.0001	0.00788
Rv0877	-	hypothetical protein	15	15	4676.8	4895.6	218.8	0.07	0.8727	1
Rv0878c	PPE13	PPE family protein PPE13	15	15	815.5	1582.2	766.7	0.96	0.0122	0.26223
Rv0879c	-	Possible conserved transmembrane protein	3	2	19	40.3	21.3	1.08	0.9716	1
Rv0880	-	Possible transcriptional regulatory protein (possibly MarR-family)	1	1	3.7	15.5	11.8	2.08	1	1
Rv0881	-	Possible rRNA methyltransferase (rRNA methylase)	14	10	107.6	324.5	216.9	1.59	0.0382	0.5311
Rv0882	-	Probable transmembrane protein	1	1	16.8	89.1	72.3	2.41	0.3352	1
Rv0883c	-	hypothetical protein	6	1	7.7	0	-7.7	-2.94	0.3312	1
Rv0884c	serC	Possible phosphoserine aminotransferase SerC (PSAT)	12	0	0	0	0	0	1	1
Rv0885	-	hypothetical protein	12	11	90.7	640.4	549.6	2.82	0.0053	0.15774
Rv0886	fprB	Probable NADPH:adrenodoxin oxidoreductase FprB (adrenodoxin reductase) (AR) (ferredoxin-NADP(+) reductase)	22	18	959.5	1098.2	138.7	0.19	0.7037	1
Rv0887c	-	hypothetical protein	4	3	81.9	76.4	-5.5	-0.1	0.9364	1
Rv0888	-	Probable exported protein	26	21	1849.7	2551.6	701.9	0.46	0.3076	1
Rv0889c	citA	Probable citrate synthase II CitA	10	8	419.7	655.3	235.6	0.64	0.3675	1
Rv0890c	-	Probable transcriptional regulatory protein (probably LuxR-family)	44	40	3070.1	4126	1055.9	0.43	0.1843	0.90393
Rv0891c	-	Possible transcriptional regulatory protein	23	19	990	959	-31	-0.05	0.9245	1
Rv0892	-	Probable monooxygenase	37	26	408.2	692.9	284.7	0.76	0.1942	0.92016
Rv0893c	-	Possible S-adenosylmethionine-dependent methyltransferase	22	8	60.4	158.6	98.2	1.39	0.2552	1
Rv0894	-	Possible transcriptional regulatory protein (possibly LuxR-family)	14	8	260.6	209.2	-51.4	-0.32	0.7841	1
Rv0895	-	Possible triacylglycerol synthase (diacylglycerol acyltransferase)	26	20	880.9	1057.7	176.8	0.26	0.5251	1
Rv0896	gltA2	Probable citrate synthase I GltA2	23	3	3.7	1.7	-1.9	-1.09	0.4549	1
Rv0897c	-	Probable oxidoreductase	18	14	347.7	438.3	90.5	0.33	0.5991	1
Rv0898c	-	hypothetical protein	0	0	0	0	0	0	1	1
Rv0899	ompA	Outer membrane protein A OmpA	18	9	376.6	193.1	-183.4	-0.96	0.2664	1
Rv0900	-	Possible membrane protein	2	1	10.9	63.7	52.9	2.55	0.3315	1
Rv0901	-	Possible conserved exported or membrane protein	9	6	469.7	317.5	-152.3	-0.57	0.4431	1
Rv0902c	prrB	Two component sensor histidine kinase PrrB	12	0	0	0	0	0	1	1
Rv0903c	prrA	Two component response transcriptional regulatory protein PrrA	9	0	0	0	0	0	1	1
Rv0904c	accD3	Putative acetyl-coenzyme A carboxylase carboxyl transferase (subunit beta) AccD3 (accase beta chain)	19	14	323.3	448.9	125.6	0.47	0.394	1
Rv0905	echA6	Possible enoyl-CoA hydratase EchA6 (enoyl hydrase) (unsaturated acyl-CoA hydratase) (crotonase)	8	6	148.9	394.5	245.7	1.41	0.5171	1
Rv0906	-	hypothetical protein	14	12	631.2	724.8	93.6	0.2	0.7336	1
Rv0907	-	hypothetical protein	33	22	339.5	415.3	75.8	0.29	0.6076	1
Rv0908	ctpE	Probable metal cation transporter ATPase P-type CtpE	29	22	855.4	1448.8	593.4	0.76	0.1744	0.89981
Rv0909	-	hypothetical protein	2	2	55.2	82.4	27.2	0.58	0.7218	1
Rv0910	-	hypothetical protein	7	5	406.4	203	-203.4	-1	0.42	1
Rv0911	-	hypothetical protein	12	10	212.3	402.2	189.8	0.92	0.2601	1
Rv0912	-	Probable conserved transmembrane protein	4	4	50.1	19.2	-30.9	-1.38	0.3431	1
Rv0913c	-	Possible dioxygenase	38	21	946.4	384.1	-562.3	-1.3	0.1052	0.8174
Rv0914c	-	Possible lipid carrier protein or keto acyl-CoA thiolase	15	14	886.6	898.5	11.9	0.02	0.9931	1
Rv0915c	PPE14	PPE family protein PPE14	15	10	709.3	656.2	-53.1	-0.11	0.8999	1
Rv0916c	PE7	PE family protein PE7	5	4	101	192.1	91.1	0.93	0.4908	1
Rv0917	betP	Possible glycine betaine transport integral membrane protein BetP	40	37	2126.8	3074.4	947.7	0.53	0.1664	0.88833
Rv0918	-	hypothetical protein	8	8	179.2	190.6	11.4	0.09	0.9216	1
Rv0919	-	GCN5-related N-acetyltransferase	8	7	891.5	1188	296.5	0.41	0.5535	1
Rv0920c	-	Probable transposase	21	16	587.1	642.4	55.3	0.13	0.8012	1
Rv0921	-	Possible resolvase	7	6	418	611	193	0.55	0.3846	1
Rv0922	-	Possible transposase	16	14	697.2	966.6	269.4	0.47	0.4303	1
Rv0923c	-	hypothetical protein	16	13	944.2	870.3	-73.9	-0.12	0.9437	1
Rv0924c	mntH	Divalent cation-transport integral membrane protein MntH (BRAMP) (MRAMP)	17	16	2043.1	443.3	-1599.7	-2.2	0.0036	0.12258
Rv0925c	-	hypothetical protein	15	14	1050	966.9	-83.1	-0.12	0.8558	1
Rv0926c	-	hypothetical protein	18	13	1142.2	418.1	-724.2	-1.45	0.032	0.49571
Rv0927c	-	Probable short-chain type dehydrogenase/reductase	5	5	184.8	185.1	0.3	0	0.9984	1
Rv0928	pstS3	Periplasmic phosphate-binding lipoprotein PstS3 (PBP-3) (PstS3) (PHOS1)	21	19	3041.7	544.1	-2497.6	-2.48	0.0007	0.03906
Rv0929	pstC2	Phosphate-transport integral membrane ABC transporter PstC2	16	12	2238.4	178.2	-2060.2	-3.65	0.0035	0.1202
Rv0930	pstA1	Probable phosphate-transport integral membrane ABC transporter PstA1	15	14	2380.4	435.4	-1945	-2.45	0.0146	0.29294
Rv0931c	pknD	Transmembrane serine/threonine-protein kinase D PknD (protein kinase D) (STPK D)	40	36	6190.6	6417.2	226.6	0.05	0.8815	1
Rv0932c	pstS2	Periplasmic phosphate-binding lipoprotein PstS2 (PBP-2) (PstS2)	23	21	1618	1825.3	207.2	0.17	0.6719	1
Rv0933	pstB	Phosphate-transport ATP-binding protein ABC transporter PstB	12	10	510.9	556.1	45.1	0.12	0.928	1
Rv0934	pstS1	Periplasmic phosphate-binding lipoprotein PstS1 (PBP-1) (PstS1)	19	17	667.4	1199.3	531.9	0.85	0.1584	0.87786
Rv0935	pstC1	Phosphate-transport integral membrane ABC transporter PstC1	12	11	352.7	901.4	548.6	1.35	0.043	0.5721
Rv0936	pstA2	Phosphate-transport integral membrane ABC transporter PstA2	19	15	408.2	755.6	347.5	0.89	0.122	0.84043
Rv0937c	mku	DNA end-binding protein, Mku	12	6	291.6	159	-132.6	-0.88	0.8007	1
Rv0938	ligD	ATP dependent DNA ligase LigD (ATP dependent polydeoxyribonucleotide synthase) (thermostable DNA ligase) (ATP dependent polynucleotide ligase) (sealase) (DNA repair enzyme) (DNA joinase)	38	17	642.8	325.9	-316.9	-0.98	0.3358	1
Rv0939	-	Possible bifunctional enzyme: 2-hydroxyhepta-2,4-diene-1,7-dioate isomerase (HHDD isomerase) + cyclase/dehydrase	27	17	185.8	426.9	241	1.2	0.0722	0.70584
Rv0940c	-	Possible oxidoreductase	13	4	149.2	138.4	-10.8	-0.11	0.9554	1
Rv0941c	-	hypothetical protein	8	7	381.5	795.7	414.2	1.06	0.255	1
Rv0942	-	Hypothetical protein	7	6	242.9	166.3	-76.6	-0.55	0.5258	1
Rv0943c	-	Probable monooxygenase	16	13	729	675.5	-53.5	-0.11	0.8426	1
Rv0944	-	Possible formamidopyrimidine-DNA glycosylase (FAPY-DNA glycosylase)	7	4	161.7	513.8	352.1	1.67	0.2377	0.99695
Rv0945	-	Probable short-chain type dehydrogenase/reductase	7	6	172.7	112.6	-60.1	-0.62	0.9015	1
Rv0946c	pgi	Probable glucose-6-phosphate isomerase Pgi (GPI) (phosphoglucose isomerase) (phosphohexose isomerase) (phi)	17	10	85.7	14.2	-71.5	-2.6	0.0117	0.25549
Rv0948c	-	Chorismate mutase	6	1	0	68.5	68.5	6.1	0.3495	1
Rv0949	uvrD1	Probable ATP-dependent DNA helicase II UvrD1	44	29	1284.3	21.6	-1262.7	-5.89	0	0
Rv0950c	-	hypothetical protein	18	17	1151.5	671.4	-480.1	-0.78	0.147	0.86807
Rv0951	sucC	Probable succinyl-CoA synthetase (beta chain) SucC (SCS-beta)	14	0	0	0	0	0	1	1
Rv0952	sucD	Probable succinyl-CoA synthetase (alpha chain) SucD (SCS-alpha)	10	0	0	0	0	0	1	1
Rv0953c	-	Possible oxidoreductase	10	9	539.9	1052.3	512.4	0.96	0.1326	0.84683
Rv0016c	pbpA	Probable penicillin-binding protein PbpA	34	27	1949.2	42.7	-1906.6	-5.51	0	0
Rv0384c	clpB	Probable endopeptidase ATP binding protein (chain B) ClpB (ClpB protein) (heat shock protein F84.1)	21	15	185.6	4.1	-181.5	-5.49	0	0
Rv0956	purN	Probable 5'-phosphoribosylglycinamide formyltransferase PurN (GART) (gar transformylase) (5'-phosphoribosylglycinamide transformylase)	12	0	0	0	0	0	1	1
Rv0957	purH	Probable bifunctional purine biosynthesis protein PurH: phosphoribosylaminoimidazolecarboxamide formyltransferase (AICAR transformylase) (5'-phosphoribosyl-5-aminoimidazole-4-carboxamide formyltransferase) + inosinemonophosphate cyclohydrolase (imp cyclohydrolase) (inosinicase) (imp synthetase) (ATIC)	20	0	0	0	0	0	1	1
Rv0958	-	Possible magnesium chelatase	11	8	287.1	457.9	170.7	0.67	0.496	1
Rv0959	-	hypothetical protein	14	10	195.5	272.3	76.8	0.48	0.7459	1
Rv0959A	vapB9	Possible antitoxin VapB9	3	1	156.4	125.8	-30.6	-0.31	0.6632	1
Rv0960	vapC9	Possible toxin VapC9	5	3	376.6	298.5	-78.1	-0.34	0.8779	1
Rv0961	-	Probable integral membrane protein	7	6	265.6	595.3	329.7	1.16	0.2141	0.96558
Rv0962c	lprP	Possible lipoprotein LprP	14	13	816.4	760	-56.4	-0.1	0.837	1
Rv0963c	-	hypothetical protein	10	9	760.1	459.5	-300.6	-0.73	0.3592	1
Rv0964c	-	Hypothetical protein	5	4	225.2	132.8	-92.3	-0.76	0.4031	1
Rv0965c	-	hypothetical protein	6	6	739.7	257.7	-482	-1.52	0.2937	1
Rv0966c	-	hypothetical protein	9	9	320.5	601.3	280.8	0.91	0.2463	1
Rv0967	csoR	Copper-sensitive operon repressor CsoR	1	1	158.4	51.7	-106.7	-1.62	0.3326	1
Rv0968	-	hypothetical protein	6	5	451.9	478.7	26.8	0.08	0.9011	1
Rv0969	ctpV	Probable metal cation transporter P-type ATPase CtpV	19	15	986.5	1447.5	461	0.55	0.1891	0.91062
Rv0970	-	Probable conserved integral membrane protein	12	8	585.2	678.2	93	0.21	0.8446	1
Rv0971c	echA7	Probable enoyl-CoA hydratase EchA7 (enoyl hydrase) (unsaturated acyl-CoA hydratase) (crotonase)	5	4	472.3	263.4	-208.9	-0.84	0.9969	1
Rv0972c	fadE12	Acyl-CoA dehydrogenase FadE12	16	12	322.2	359.4	37.2	0.16	0.8704	1
Rv0973c	accA2	Probable acetyl-/propionyl-coenzyme A carboxylase alpha chain (alpha subunit) AccA2: biotin carboxylase + biotin carboxyl carrier protein (BCCP)	20	8	37.7	173.3	135.7	2.2	0.0812	0.74319
Rv0974c	accD2	Probable acetyl-/propionyl-CoA carboxylase (beta subunit) AccD2	19	11	397.7	253.1	-144.6	-0.65	0.9333	1
Rv0975c	fadE13	Probable acyl-CoA dehydrogenase FadE13	18	13	651.5	743.5	92	0.19	0.7517	1
Rv0976c	-	hypothetical protein	17	13	497.9	753.6	255.7	0.6	0.2907	1
Rv0977	PE_PGRS16	PE-PGRS family protein PE_PGRS16	26	21	1680	2395.1	715.1	0.51	0.319	1
Rv0978c	PE_PGRS17	PE-PGRS family protein PE_PGRS17	7	5	414	709.9	296	0.78	0.2902	1
Rv0979A	rpmF	50S ribosomal protein L32 RpmF	2	1	0	3.4	3.4	1.78	1	1
Rv0979c	-	Hypothetical protein	1	0	0	0	0	0	1	1
Rv0980c	PE_PGRS18	PE-PGRS family protein PE_PGRS18	15	12	1468.7	1602.3	133.6	0.13	0.8768	1
Rv0981	mprA	Mycobacterial persistence regulator MRPA (two component response transcriptional regulatory protein)	9	8	601.4	1019.2	417.8	0.76	0.081	0.74305
Rv0982	mprB	Two component sensor kinase MprB	20	0	0	0	0	0	1	1
Rv0983	pepD	Probable serine protease PepD (serine proteinase) (MTB32B)	13	11	253.4	484.2	230.8	0.93	0.1163	0.83888
Rv0984	moaB2	Possible pterin-4-alpha-carbinolamine dehydratase MoaB2 (PHS) (4-alpha-hydroxy-tetrahydropterin dehydratase) (pterin-4-a-carbinolamine dehydratase) (phenylalanine hydroxylase-stimulating protein) (PHS) (pterin carbinolamine dehydratase) (PCD)	5	3	291.3	580.5	289.2	0.99	0.606	1
Rv0985c	mscL	Possible large-conductance ion mechanosensitive channel MscL	9	9	757.7	1267.4	509.7	0.74	0.1071	0.81888
Rv0986	-	Probable adhesion component transport ATP-binding protein ABC transporter	21	8	284.6	295.9	11.3	0.06	0.943	1
Rv0987	-	Probable adhesion component transport transmembrane protein ABC transporter	85	39	885.7	963.4	77.7	0.12	0.8516	1
Rv0988	-	Possible conserved exported protein	37	11	405.7	146.5	-259.2	-1.47	0.5343	1
Rv0989c	grcC2	Probable polyprenyl-diphosphate synthase GrcC2 (polyprenyl pyrophosphate synthetase)	17	17	1902.2	1930.4	28.2	0.02	0.9575	1
Rv0990c	-	Hypothetical protein	8	4	265.4	508.6	243.2	0.94	0.4242	1
Rv0991c	-	Conserved serine rich protein	1	1	25.6	1.7	-23.9	-3.89	1	1
Rv0992c	-	hypothetical protein	6	5	749.3	563.7	-185.6	-0.41	0.8914	1
Rv0993	galU	UTP--glucose-1-phosphate uridylyltransferase GalU (UDP-glucose pyrophosphorylase) (UDPGP) (alpha-D-glucosyl-1-phosphate uridylyltransferase) (uridine diphosphoglucose pyrophosphorylase)	12	0	0	0	0	0	1	1
Rv0994	moeA1	Probable molybdopterin biosynthesis protein MoeA1	11	10	414.1	528.4	114.3	0.35	0.7249	1
Rv0995	rimJ	Ribosomal-protein-alanine acetyltransferase RimJ (acetylating enzyme for N-terminal of ribosomal protein S5)	5	4	40.4	187.1	146.7	2.21	0.1165	0.83888
Rv0996	-	Probable conserved transmembrane protein	14	13	929.1	786	-143.1	-0.24	0.6777	1
Rv0997	-	Hypothetical protein	4	2	89.9	112.3	22.3	0.32	0.8549	1
Rv0998	-	hypothetical protein	11	8	1453.9	324.5	-1129.4	-2.16	0.0507	0.6081
Rv0999	-	hypothetical protein	10	10	729.9	1387.6	657.7	0.93	0.072	0.70584
Rv1000c	-	hypothetical protein	7	7	611.8	1059.7	447.8	0.79	0.2751	1
Rv1001	arcA	Probable arginine deiminase ArcA (adi) (ad) (arginine dihydrolase)	18	12	1052.3	1544.2	491.9	0.55	0.3298	1
Rv1002c	-	hypothetical protein	21	9	79.2	44.2	-35	-0.84	0.4764	1
Rv1003	-	hypothetical protein	8	7	158.2	140.6	-17.6	-0.17	0.8406	1
Rv1004c	-	Probable membrane protein	9	7	344.4	348	3.5	0.01	0.9843	1
Rv1005c	pabB	Probable para-aminobenzoate synthase component I PABD	21	1	197.8	43.7	-154	-2.18	0.6628	1
Rv1006	-	hypothetical protein	37	31	4200.9	4287.7	86.8	0.03	0.9302	1
Rv1007c	metS	Methionyl-tRNA synthetase MetS (MetRS) (methionine--tRNA ligase)	23	1	0.7	0	-0.7	0.46	1	1
Rv1008	tatD	Probable deoxyribonuclease TatD (YJJV protein)	11	9	925.2	756.2	-169	-0.29	0.605	1
Rv1009	rpfB	Probable resuscitation-promoting factor RpfB	9	7	187.4	470.8	283.4	1.33	0.154	0.86841
Rv0955	-	Probable conserved integral membrane protein	17	11	3364.9	75.2	-3289.6	-5.48	0	0
Rv1011	ispE	Probable 4-diphosphocytidyl-2-C-methyl-D-erythritol kinase IspE (CMK) (4-(cytidine-5'-diphospho)-2-C-methyl-D-erythritol kinase)	12	0	0	0	0	0	1	1
Rv1012	-	Hypothetical protein	6	5	420.1	322.7	-97.4	-0.38	0.8008	1
Rv1013	pks16	Putative polyketide synthase Pks16	21	20	2626.1	1865.1	-761.1	-0.49	0.4323	1
Rv1014c	pth	Probable peptidyl-tRNA hydrolase Pth	11	0	0	0	0	0	1	1
Rv1015c	rplY	50S ribosomal protein L25 RplY	9	0	0	0	0	0	1	1
Rv1016c	lpqT	Probable conserved lipoprotein LpqT	6	5	442.4	603.8	161.5	0.45	0.6239	1
Rv1017c	prsA	Probable ribose-phosphate pyrophosphokinase PrsA (phosphoribosyl pyrophosphate synthetase) (PRPP synthetase)	10	0	0	0	0	0	1	1
Rv1018c	glmU	Probable UDP-N-acetylglucosamine pyrophosphorylase GlmU	23	0	0	0	0	0	1	1
Rv1019	-	Probable transcriptional regulatory protein (probably TetR-family)	7	6	1250.3	1357.1	106.8	0.12	0.832	1
Rv1020	mfd	Probable transcription-repair coupling factor Mfd (TRCF)	33	28	2117.2	2540.5	423.3	0.26	0.5091	1
Rv1021	-	hypothetical protein	12	7	366.4	304.1	-62.4	-0.27	0.7913	1
Rv1022	lpqU	Probable conserved lipoprotein LpqU	13	7	697.7	515.3	-182.3	-0.44	0.6854	1
Rv1023	eno	Probable enolase Eno	13	6	49.9	5.1	-44.8	-3.3	0.0146	0.29294
Rv1024	-	Possible conserved membrane protein	8	0	0	0	0	0	1	1
Rv1025	-	hypothetical protein	6	0	0	0	0	0	1	1
Rv1026	-	hypothetical protein	6	1	0	5.2	5.2	2.37	1	1
Rv1027c	kdpE	Probable transcriptional regulatory protein KdpE	10	3	95.8	393.3	297.6	2.04	0.3232	1
Rv1028A	kdpF	Probable membrane protein KdpF	3	1	5.5	24.1	18.6	2.14	1	1
Rv1028c	kdpD	Probable sensor protein KdpD	21	16	516.3	550	33.8	0.09	0.8911	1
Rv1029	kdpA	Probable potassium-transporting ATPase a chain KdpA (potassium-translocating ATPase a chain) (ATP phosphohydrolase [potassium-transporting] a chain) (potassium binding and translocating subunit A)	25	20	1307	1410	103.1	0.11	0.8172	1
Rv1030	kdpB	Probable potassium-transporting P-type ATPase B chain KdpB (potassium-translocating ATPase B chain) (ATP phosphohydrolase [potassium-transporting] B chain) (potassium binding and translocating subunit B)	12	7	252.8	368.8	116	0.54	0.581	1
Rv1031	kdpC	Probable potassium-transporting ATPase C chain KdpC (potassium-translocating ATPase C chain) (ATP phosphohydrolase [potassium-transporting] C chain) (potassium binding and translocating subunit C)	9	7	441.4	314.1	-127.3	-0.49	0.6064	1
Rv1032c	trcS	Two component sensor histidine kinase TrcS	23	20	536.6	690.5	153.9	0.36	0.4603	1
Rv1033c	trcR	Two component transcriptional regulator TrcR	13	13	1367.3	1841.8	474.5	0.43	0.4358	1
Rv1034c	-	Probable transposase (fragment)	2	1	1.8	12.1	10.2	2.72	1	1
Rv1035c	-	Probable transposase (fragment)	4	3	125.8	147	21.2	0.22	0.9684	1
Rv1036c	-	Probable IS1560 transposase (fragment)	5	4	364.8	420.8	56	0.21	0.8046	1
Rv1037c	esxI	Putative ESAT-6 like protein EsxI (ESAT-6 like protein 1)	3	3	171.3	181.2	9.9	0.08	0.9066	1
Rv1038c	esxJ	ESAT-6 like protein EsxJ (ESAT-6 like protein 2)	3	3	124.1	253.4	129.3	1.03	0.1899	0.91062
Rv1039c	PPE15	PPE family protein PPE15	20	19	1950.3	1561.9	-388.4	-0.32	0.5938	1
Rv1040c	PE8	PE family protein PE8	8	8	356.7	411.1	54.4	0.2	0.7343	1
Rv1041c	-	Probable is like-2 transposase	16	15	1087.2	1170.6	83.4	0.11	0.8144	1
Rv1042c	-	Probable is like-2 transposase	5	4	181.4	225.3	43.9	0.31	0.5326	1
Rv1043c	-	hypothetical protein	14	11	1224.6	1335.3	110.6	0.12	0.7973	1
Rv1044	-	hypothetical protein	9	1	23.7	232.1	208.3	3.29	0.3403	1
Rv1045	-	Hypothetical protein	10	9	503.1	884.1	380.9	0.81	0.2779	1
Rv1046c	-	Hypothetical protein	4	4	602.3	220.9	-381.4	-1.45	0.1259	0.84043
Rv1047	-	Probable transposase	15	13	505.3	530.4	25.1	0.07	0.8833	1
Rv1048c	-	Hypothetical protein	21	15	1118.4	1670.6	552.2	0.58	0.1272	0.84043
Rv1049	-	Probable transcriptional repressor protein	4	2	132.1	194.3	62.2	0.56	0.5452	1
Rv1050	-	Probable oxidoreductase	10	7	361.2	176.7	-184.5	-1.03	0.272	1
Rv1051c	-	hypothetical protein	8	5	593.9	109.3	-484.6	-2.44	0.0491	0.59724
Rv1052	-	Hypothetical protein	4	3	119.4	320.4	201	1.42	0.2112	0.96304
Rv1053c	-	Hypothetical protein	6	4	259.4	220.3	-39	-0.24	0.8648	1
Rv1054	-	Probable integrase (fragment)	5	4	20.1	250.8	230.6	3.64	0.0159	0.31013
Rv1055	-	Possible integrase (fragment)	3	1	67.7	135	67.3	1	0.6581	1
Rv1056	-	hypothetical protein	20	18	777.1	1325.7	548.6	0.77	0.0597	0.63627
Rv1057	-	hypothetical protein	16	16	1016.8	2419.2	1402.4	1.25	0.0386	0.53481
Rv1058	fadD14	Probable medium chain fatty-acid-CoA ligase FadD14 (fatty-acid-CoA synthetase) (fatty-acid-CoA synthase)	26	21	1372.3	733.7	-638.6	-0.9	0.1039	0.8174
Rv1059	-	hypothetical protein	9	9	138.6	169.4	30.8	0.29	0.8052	1
Rv1060	-	hypothetical protein	5	3	32.9	57.5	24.6	0.8	0.4932	1
Rv1061	-	hypothetical protein	13	11	487.9	766.4	278.6	0.65	0.3479	1
Rv1062	-	hypothetical protein	4	3	34.4	180.2	145.8	2.39	0.0451	0.57711
Rv1063c	-	hypothetical protein	15	13	875.8	947.6	71.8	0.11	0.8503	1
Rv1064c	lpqV	Possible lipoprotein LpqV	5	5	431.4	499.6	68.2	0.21	0.727	1
Rv1065	-	hypothetical protein	9	9	730.1	509.2	-220.9	-0.52	0.6282	1
Rv1066	-	hypothetical protein	4	3	243.5	163.2	-80.3	-0.58	0.7965	1
Rv1067c	PE_PGRS19	PE-PGRS family protein PE_PGRS19	14	10	447.3	373.4	-73.9	-0.26	0.6873	1
Rv1068c	PE_PGRS20	PE-PGRS family protein PE_PGRS20	11	6	300.9	880.2	579.3	1.55	0.1321	0.84654
Rv1069c	-	hypothetical protein	19	19	2607.7	2771.9	164.3	0.09	0.8816	1
Rv1070c	echA8	Probable enoyl-CoA hydratase EchA8 (enoyl hydrase) (unsaturated acyl-CoA hydratase) (crotonase)	7	5	143.1	273.9	130.8	0.94	0.2298	0.99268
Rv1071c	echA9	Possible enoyl-CoA hydratase EchA9 (enoyl hydrase) (unsaturated acyl-CoA hydratase) (crotonase)	11	10	793.7	820.5	26.8	0.05	0.9192	1
Rv1072	-	Probable conserved transmembrane protein	13	12	245.4	258.1	12.7	0.07	0.8859	1
Rv1073	-	hypothetical protein	19	18	1589.3	1550	-39.4	-0.04	0.9682	1
Rv1074c	fadA3	Probable beta-ketoacyl CoA thiolase FadA3	11	11	1035.6	2618.2	1582.6	1.34	0.2228	0.98296
Rv1075c	-	Conserved exported protein	18	17	1256.3	1297	40.6	0.05	0.9454	1
Rv1076	lipU	Possible lipase LipU	17	10	696.9	935.6	238.7	0.43	0.5473	1
Rv1077	cbs	Probable cystathionine beta-synthase Cbs (serine sulfhydrase) (beta-thionase) (hemoprotein H-450)	22	19	1255.5	2357.1	1101.6	0.91	0.0483	0.5953
Rv1078	pra	Probable proline-rich antigen homolog Pra	17	13	521.4	60.6	-460.8	-3.11	0.0011	0.0574
Rv1079	metB	Cystathionine gamma-synthase MetB (CGS) (O-succinylhomoserine [thiol]-lyase)	17	12	495.6	721.3	225.7	0.54	0.4258	1
Rv2553c	-	Probable conserved membrane protein	17	15	1715.8	43.7	-1672.1	-5.29	0	0
Rv1081c	-	Probable conserved membrane protein	6	3	7.6	5.5	-2.2	-0.48	0.7568	1
Rv1082	mca	Mycothiol conjugate amidase Mca (mycothiol S-conjugate amidase)	13	10	1033.5	564.8	-468.7	-0.87	0.163	0.88833
Rv1083	-	hypothetical protein	3	1	27.1	40.5	13.4	0.58	1	1
Rv1084	-	hypothetical protein	19	12	207.5	556.5	348.9	1.42	0.0283	0.46576
Rv1085c	-	Possible hemolysin-like protein	10	9	2570.7	1323	-1247.7	-0.96	0.0583	0.63155
Rv1086	-	Short (C15) chain Z-isoprenyl diphosphate synthase (Z-FPP synthase) (Z-farnesyl diphosphate synthase) (Z-FPP synthetase) (Z-farnesyl diphosphate synthetase) (geranyltranstransferase) (farnesyl pyrophosphate synthetase)	12	9	311.6	26.4	-285.2	-3.56	0.0053	0.15774
Rv1087	PE_PGRS21	PE-PGRS family protein PE_PGRS21	19	19	781.6	655.2	-126.3	-0.25	0.6844	1
Rv1087A	-	hypothetical protein	6	6	866	1242.8	376.8	0.52	0.4744	1
Rv1088	PE9	PE family protein PE9	4	4	73.8	139.4	65.5	0.92	0.7906	1
Rv1089	PE10	PE family protein PE10	5	4	4.4	83.8	79.5	4.26	0.0958	0.7995
Rv1089A	celA2a	Probable cellulase CelA2a (endo-1,4-beta-glucanase) (endoglucanase) (carboxymethyl cellulase)	1	1	14.6	91.4	76.8	2.64	0.3299	1
Rv1090	celA2b	Probable cellulase CelA2b (endo-1,4-beta-glucanase) (endoglucanase) (carboxymethyl cellulase)	6	5	580.2	979.2	399	0.75	0.3073	1
Rv1091	PE_PGRS22	PE-PGRS family protein PE_PGRS22	26	19	653.5	641.2	-12.3	-0.03	0.9621	1
Rv1092c	coaA	Probable pantothenate kinase CoaA (pantothenic acid kinase)	16	0	0	0	0	0	1	1
Rv1093	glyA1	Serine hydroxymethyltransferase 1 GlyA1	12	0	0	0	0	0	1	1
Rv1094	desA2	Possible acyl-[acyl-carrier protein] desaturase DesA2 (acyl-[ACP] desaturase) (stearoyl-ACP desaturase)	12	0	0	0	0	0	1	1
Rv1095	phoH2	Probable PHOH-like protein PhoH2 (phosphate starvation-inducible protein PSIH)	11	8	424.5	454.7	30.2	0.1	0.9561	1
Rv1096	-	Possible glycosyl hydrolase	16	13	539.1	787.5	248.4	0.55	0.4506	1
Rv1097c	-	Probable membrane glycine and proline rich protein	14	8	385.7	220.9	-164.8	-0.8	0.5223	1
Rv1098c	fum	Probable fumarase Fum (fumarate hydratase)	11	0	0	0	0	0	1	1
Rv1099c	glpX	Fructose 1,6-bisphosphatase GlpX	11	7	192.6	258.2	65.6	0.42	0.6026	1
Rv1100	-	hypothetical protein	9	7	314.4	314.1	-0.3	0	0.9987	1
Rv1101c	-	hypothetical protein	18	16	1802.9	1864.4	61.5	0.05	0.9204	1
Rv1102c	mazF3	Toxin MazF3	7	6	702.7	347.2	-355.5	-1.02	0.3212	1
Rv1103c	mazE3	Possible antitoxin MazE3	6	6	212.9	263.8	50.8	0.31	0.7553	1
Rv1104	-	Possible para-nitrobenzyl esterase (fragment)	9	8	609.8	470.2	-139.6	-0.38	0.7181	1
Rv1105	-	Possible para-nitrobenzyl esterase (fragment)	11	9	461.6	811.8	350.2	0.81	0.333	1
Rv1106c	-	3-beta-hydroxysteroid dehydrogenase	17	17	1502.8	1128.4	-374.4	-0.41	0.391	1
Rv1107c	xseB	Probable exodeoxyribonuclease VII (small subunit) XseB (exonuclease VII small subunit)	2	2	160.9	156.6	-4.3	-0.04	0.9833	1
Rv1108c	xseA	Probable exodeoxyribonuclease VII (large subunit) XseA (exonuclease VII large subunit)	9	8	248.1	365.7	117.6	0.56	0.6521	1
Rv1109c	-	hypothetical protein	6	5	197.9	455.6	257.7	1.2	0.226	0.9881
Rv1110	lytB2	Probable LYTB-related protein LytB2	13	0	0	0	0	0	1	1
Rv1111c	-	hypothetical protein	22	12	589.8	414.1	-175.7	-0.51	0.4579	1
Rv1112	-	Probable GTP binding protein	8	6	286.8	82.3	-204.4	-1.8	0.0123	0.26223
Rv1113	vapB32	Possible antitoxin VapB32	2	1	25.6	0	-25.6	-4.68	1	1
Rv1114	vapC32	Possible toxin VapC32 Contains PIN domain	3	3	138.8	54.2	-84.6	-1.36	0.6366	1
Rv1115	-	Possible exported protein	14	11	945	534.6	-410.4	-0.82	0.365	1
Rv1116	-	Hypothetical protein	2	2	151.8	109.5	-42.3	-0.47	0.5699	1
Rv1116A	-	Conserved hypothetical protein (fragment)	5	4	236.2	478.7	242.5	1.02	0.2458	1
Rv1117	-	hypothetical protein	3	3	899.7	563.8	-335.9	-0.67	0.4843	1
Rv1118c	-	hypothetical protein	10	8	583.7	954.7	371	0.71	0.1654	0.88833
Rv1119c	-	Hypothetical protein	3	2	7.3	22.4	15.1	1.61	0.723	1
Rv1120c	-	hypothetical protein	4	2	19	20.7	1.7	0.12	1	1
Rv1121	zwf1	Probable glucose-6-phosphate 1-dehydrogenase Zwf1 (G6PD)	23	17	482.6	396.1	-86.5	-0.28	0.6614	1
Rv1122	gnd2	Probable 6-phosphogluconate dehydrogenase,decarboxylating Gnd2	11	0	0	0	0	0	1	1
Rv1123c	bpoB	Possible peroxidase BpoB (non-haem peroxidase)	7	6	506.7	269	-237.6	-0.91	0.7707	1
Rv1124	ephC	Probable epoxide hydrolase EphC (epoxide hydratase)	12	8	272.4	228.2	-44.3	-0.26	0.7508	1
Rv1125	-	hypothetical protein	21	8	99.7	233.3	133.7	1.23	0.4212	1
Rv1126c	-	hypothetical protein	8	2	0	29.3	29.3	4.87	0.4356	1
Rv1127c	ppdK	Probable pyruvate, phosphate dikinase PpdK	18	12	379.8	351.4	-28.4	-0.11	0.8793	1
Rv1128c	-	hypothetical protein	27	11	96.2	103.3	7.1	0.1	0.8984	1
Rv1129c	-	Probable transcriptional regulator protein	22	13	571.6	451.6	-120.1	-0.34	0.6598	1
Rv1130	prpD	Possible methylcitrate dehydratase PrpD	24	18	567.7	1483.4	915.6	1.39	0.0261	0.44625
Rv1131	prpC	Probable methylcitrate synthase PrpC	14	7	90.8	349	258.2	1.94	0.0994	0.80522
Rv1132	-	hypothetical protein	25	19	275.5	589.9	314.3	1.1	0.0646	0.66155
Rv1133c	metE	Probable 5-methyltetrahydropteroyltriglutamate--homocysteine methyltransferase MetE (methionine synthase, vitamin-B12 independent isozyme)	31	0	0	0	0	0	1	1
Rv1134	-	Hypothetical protein	4	3	173	296.7	123.7	0.78	0.4405	1
Rv1135A	-	Possible acetyl-CoA acetyltransferase (acetoacetyl-CoA thiolase)	6	6	67.3	91.2	23.9	0.44	0.7754	1
Rv1135c	PPE16	PPE family protein PPE16	24	21	1520.8	2055.5	534.8	0.43	0.3165	1
Rv1136	-	Possible enoyl-CoA hydratase	2	2	5.1	95.8	90.7	4.23	0.4271	1
Rv1137c	-	Hypothetical protein	2	2	4	95.4	91.4	4.58	0.3462	1
Rv1138c	-	Possible oxidoreductase	13	7	230.6	607	376.3	1.4	0.1806	0.90243
Rv1139c	-	hypothetical protein	9	6	271.9	262	-9.9	-0.05	0.951	1
Rv1140	-	Probable integral membrane protein	10	5	140.1	255.7	115.6	0.87	0.3481	1
Rv1141c	echA11	Probable enoyl-CoA hydratase EchA11 (enoyl hydrase) (unsaturated acyl-CoA hydratase) (crotonase)	13	9	526	1078.2	552.2	1.04	0.1397	0.86485
Rv1142c	echA10	Probable enoyl-CoA hydratase EchA10 (enoyl hydrase) (unsaturated acyl-CoA hydratase) (crotonase)	7	6	384.1	528.2	144.2	0.46	0.5533	1
Rv1143	mcr	Probable alpha-methylacyl-CoA racemase Mcr (2-methylacyl-CoA racemase) (2-arylpropionyl-CoA epimerase )	15	15	1154.4	2419	1264.7	1.07	0.0623	0.65058
Rv1144	-	Probable short-chain type dehydrogenase/reductase	10	10	366.1	778.5	412.4	1.09	0.1008	0.80999
Rv1145	mmpL13a	Probable conserved transmembrane transport protein MmpL13a	10	9	300.6	834.9	534.3	1.47	0.0441	0.5753
Rv1146	mmpL13b	Probable conserved transmembrane transport protein MmpL13b	21	18	2146.6	2299.7	153.1	0.1	0.8342	1
Rv1147	-	hypothetical protein	9	6	732.2	590.9	-141.3	-0.31	0.7139	1
Rv1148c	-	hypothetical protein	19	16	1193.8	1265.5	71.6	0.08	0.8687	1
Rv1149	-	Possible transposase	5	4	121	207.9	86.9	0.78	0.2033	0.94247
Rv1151c	-	Transcriptional regulatory protein	9	8	778.8	1011.2	232.4	0.38	0.6323	1
Rv1152	-	Probable transcriptional regulatory protein	5	4	278.3	168.2	-110.1	-0.73	0.373	1
Rv1153c	omt	Probable O-methyltransferase Omt	18	17	714.7	987.6	272.9	0.47	0.39	1
Rv1154c	-	Hypothetical protein	14	13	722.8	1647.6	924.8	1.19	0.0651	0.66155
Rv1155	-	Possible pyridoxamine 5'-phosphate oxidase (PNP/PMP oxidase) (pyridoxinephosphate oxidase) (PNPOX) (pyridoxine 5'-phosphate oxidase)	10	10	555.3	855.1	299.8	0.62	0.3083	1
Rv1156	-	hypothetical protein	12	9	685.6	831.6	146	0.28	0.7565	1
Rv1157c	-	Conserved ala-, pro-rich protein	8	5	465.8	192.8	-273	-1.27	0.1215	0.84043
Rv1158c	-	Conserved hypothetical ala-, pro-rich protein	11	6	177.7	267.1	89.4	0.59	0.4759	1
Rv2507	-	Possible conserved proline rich membrane protein	18	13	173.1	5.2	-167.9	-5.07	0	0
Rv1159A	-	hypothetical protein	11	7	221.7	295.3	73.6	0.41	0.6014	1
Rv1160	mutT2	Probable mutator protein MutT2 (7,8-dihydro-8-oxoguanine-triphosphatase) (8-oxo-dGTPase)	4	4	198.8	246	47.2	0.31	0.7174	1
Rv1161	narG	Respiratory nitrate reductase (alpha chain) NarG	66	50	2357.8	3501.8	1144	0.57	0.0487	0.59657
Rv1162	narH	Probable respiratory nitrate reductase (beta chain) NarH	34	29	1583	2767.3	1184.3	0.81	0.0258	0.44473
Rv1163	narJ	Probable respiratory nitrate reductase (delta chain) NarJ	13	9	437.6	1159.2	721.6	1.41	0.0463	0.58501
Rv1164	narI	Probable respiratory nitrate reductase (gamma chain) NarI	18	15	850.7	1445.9	595.2	0.77	0.113	0.83309
Rv1165	typA	Possible GTP-binding translation elongation factor TypA (tyrosine phosphorylated protein A) (GTP-binding protein)	15	13	1709.6	976	-733.6	-0.81	0.1265	0.84043
Rv1166	lpqW	Probable conserved lipoprotein LpqW	22	0	0	0	0	0	1	1
Rv1167c	-	Probable transcriptional regulatory protein	9	6	266.9	185.3	-81.6	-0.53	0.4215	1
Rv1168c	PPE17	PPE family protein PPE17	14	14	1402.7	1057.1	-345.5	-0.41	0.4804	1
Rv1169c	lipX	PE family protein Possible lipase LipX	3	2	341.2	155.3	-185.9	-1.14	0.1615	0.88528
Rv1170	mshB	N-acetyl-1-D-myo-inosityl-2-amino-2-deoxy-alpha- D-glucopyranoside deacetylase MshB (GlcNAc-Ins deacetylase)	11	8	124.3	533.1	408.8	2.1	0.0084	0.2058
Rv1171	-	hypothetical protein	5	5	294.4	414.2	119.8	0.49	0.6128	1
Rv1172c	PE12	PE family protein PE12	15	11	685.3	808.9	123.5	0.24	0.6595	1
Rv1173	fbiC	Probable F420 biosynthesis protein FbiC	38	31	628.9	1054.1	425.2	0.75	0.1458	0.86807
Rv1174c	TB8.4	Low molecular weight T-cell antigen TB8.4	7	7	659.6	746.9	87.4	0.18	0.7756	1
Rv1175c	fadH	Probable NADPH dependent 2,4-dienoyl-CoA reductase FadH (2,4-dienoyl coenzyme A reductase) (4-enoyl-CoA reductase)	23	19	538.1	1177.5	639.4	1.13	0.0652	0.66155
Rv1176c	-	hypothetical protein	13	11	754.9	972.7	217.8	0.37	0.4984	1
Rv1177	fdxC	Probable ferredoxin FdxC	6	0	0	0	0	0	1	1
Rv1178	-	Probable aminotransferase	20	17	458.2	1589.3	1131.1	1.79	0.0003	0.01913
Rv1179c	-	hypothetical protein	37	30	1486.6	1991.8	505.2	0.42	0.263	1
Rv1180	pks3	Probable polyketide beta-ketoacyl synthase Pks3	23	14	526.3	256.2	-270.1	-1.04	0.2868	1
Rv1181	pks4	Probable polyketide beta-ketoacyl synthase Pks4	63	40	508	995.2	487.2	0.97	0.0144	0.29294
Rv1182	papA3	Probable conserved polyketide synthase associated protein PapA3	38	24	814.1	725.6	-88.4	-0.17	0.7559	1
Rv1183	mmpL10	Probable conserved transmembrane transport protein MmpL10	50	30	1958.2	1138.4	-819.7	-0.78	0.1177	0.84043
Rv1184c	-	Possible exported protein	21	15	483.6	740.9	257.3	0.62	0.231	0.99268
Rv1185c	fadD21	Probable fatty-acid-AMP ligase FadD21 (fatty-acid-AMP synthetase) (fatty-acid-AMP synthase)	28	24	792.2	1453	660.9	0.88	0.0589	0.63155
Rv1186c	-	hypothetical protein	18	13	151.1	342.6	191.5	1.18	0.1344	0.84817
Rv1187	rocA	Probable pyrroline-5-carboxylate dehydrogenase RocA	22	10	280.1	216.2	-63.9	-0.37	0.8202	1
Rv1188	-	Probable proline dehydrogenase	21	6	419.7	478.6	58.9	0.19	0.8917	1
Rv1189	sigI	Possible alternative RNA polymerase sigma factor SigI	6	3	195.3	172.9	-22.5	-0.18	0.8485	1
Rv1190	-	hypothetical protein	9	6	188.6	407.9	219.3	1.11	0.1857	0.90551
Rv1191	-	hypothetical protein	8	7	543.7	743.6	199.9	0.45	0.5891	1
Rv1192	-	hypothetical protein	13	11	789.9	856.7	66.7	0.12	0.9603	1
Rv1193	fadD36	Probable fatty-acid-CoA ligase FadD36 (fatty-acid-CoA synthetase) (fatty-acid-CoA synthase)	18	12	262.1	331.4	69.3	0.34	0.7405	1
Rv1194c	-	hypothetical protein	16	12	532.5	432.7	-99.8	-0.3	0.735	1
Rv1195	PE13	PE family protein PE13	5	5	542.1	430.7	-111.4	-0.33	0.6057	1
Rv1196	PPE18	PPE family protein PPE18	7	7	497.6	539.9	42.3	0.12	0.8877	1
Rv1197	esxK	ESAT-6 like protein EsxK (ESAT-6 like protein 3)	2	2	106.7	183.1	76.4	0.78	0.4207	1
Rv1198	esxL	Putative ESAT-6 like protein EsxL (ESAT-6 like protein 4)	3	3	175.9	222	46.1	0.34	0.7233	1
Rv1199c	-	Possible transposase	15	13	456	577.8	121.8	0.34	0.4786	1
Rv1200	-	Probable conserved integral membrane transport protein	24	20	1500.4	1823.8	323.4	0.28	0.5462	1
Rv1201c	dapD	Tetrahydrodipicolinate N-succinyltransferase DapD	10	0	0	0	0	0	1	1
Rv1202	dapE	Probable succinyl-diaminopimelate desuccinylase DapE	15	0	0	0	0	0	1	1
Rv1203c	-	Hypothetical protein	6	6	12.8	103.7	90.8	3.02	0.0612	0.64372
Rv1204c	-	hypothetical protein	16	15	1314.2	1943.6	629.4	0.56	0.2942	1
Rv1205	-	hypothetical protein	12	11	894.1	742.7	-151.4	-0.27	0.7525	1
Rv1836c	-	hypothetical protein	37	31	5600.2	168.1	-5432.1	-5.06	0	0
Rv1207	folP2	Dihydropteroate synthase 2 FolP2 (DHPS 2) (dihydropteroate pyrophosphorylase 2)	10	8	322.3	221.3	-101	-0.54	0.4977	1
Rv1208	gpgS	Probable glucosyl-3-phosphoglycerate synthase GpgS	12	4	11	6.7	-4.3	-0.71	0.9895	1
Rv1209	-	hypothetical protein	4	4	288.8	339.4	50.6	0.23	0.7761	1
Rv1210	tagA	Probable DNA-3-methyladenine glycosylase I TagA (tag I) (3-methyladenine-DNA glycosylase I, constitutive) (DNA-3-methyladenine glycosidase I)	11	10	1060.3	1000.2	-60.1	-0.08	0.8625	1
Rv1211	-	hypothetical protein	2	1	8.8	0	-8.8	-3.13	0.3365	1
Rv1212c	glgA	Putative glycosyl transferase GlgA	27	18	1439.4	1197.9	-241.5	-0.26	0.665	1
Rv1213	glgC	Glucose-1-phosphate adenylyltransferase GlgC (ADP-glucose synthase) (ADP-glucose pyrophosphorylase)	27	23	911.9	1330.9	418.9	0.55	0.369	1
Rv1214c	PE14	PE family protein PE14	5	5	293.6	122.5	-171.1	-1.26	0.135	0.84817
Rv1215c	-	hypothetical protein	23	16	1537.8	656.3	-881.5	-1.23	0.1332	0.84683
Rv1216c	-	Probable conserved integral membrane protein	15	14	698.7	854.5	155.9	0.29	0.6231	1
Rv1217c	-	Probable tetronasin-transport integral membrane protein ABC transporter	18	10	253.8	351.2	97.5	0.47	0.5047	1
Rv1218c	-	Probable tetronasin-transport ATP-binding protein ABC transporter	6	6	187.9	124.5	-63.4	-0.59	0.5709	1
Rv1219c	-	Probable transcriptional regulatory protein	10	7	416.2	318.7	-97.5	-0.39	0.5326	1
Rv1220c	-	Probable methyltransferase	10	7	1181.7	335.7	-846	-1.82	0.0089	0.21035
Rv1221	sigE	Alternative RNA polymerase sigma factor SigE	16	14	272.1	182.6	-89.5	-0.58	0.4428	1
Rv1222	rseA	Anti-sigma factor RseA	2	2	672.3	165.9	-506.4	-2.02	0.6844	1
Rv1223	htrA	Probable serine protease HtrA (DEGP protein)	17	0	0	0	0	0	1	1
Rv1224	tatB	Probable protein TatB	5	3	8.4	1.7	-6.7	-2.28	0.1088	0.82538
Rv1225c	-	hypothetical protein	6	6	286.2	740.7	454.5	1.37	0.0576	0.63155
Rv1226c	-	Probable transmembrane protein	15	12	798.2	1041.3	243.1	0.38	0.6542	1
Rv1227c	-	Probable transmembrane protein	6	5	221.6	258.1	36.5	0.22	0.801	1
Rv1228	lpqX	Probable lipoprotein LpqX	8	8	810.3	1110.5	300.2	0.45	0.4358	1
Rv1229c	mrp	Probable Mrp-related protein Mrp	14	0	0	0	0	0	1	1
Rv1230c	-	Possible membrane protein	20	17	513.9	1224.6	710.7	1.25	0.037	0.52122
Rv1231c	-	Probable membrane protein	7	7	370.6	799.1	428.5	1.11	0.1697	0.89131
Rv1232c	-	hypothetical protein	8	7	721.2	685.6	-35.6	-0.07	0.9139	1
Rv1233c	-	hypothetical protein	18	13	921.1	991.5	70.3	0.11	0.8702	1
Rv1234	-	Probable transmembrane protein	8	7	81	571.8	490.9	2.82	0.0035	0.1202
Rv1235	lpqY	Probable sugar-binding lipoprotein LpqY	28	19	916.6	628.6	-288	-0.54	0.4681	1
Rv1236	sugA	Probable sugar-transport integral membrane protein ABC transporter SugA	18	13	534.9	867	332.1	0.7	0.1566	0.87391
Rv1237	sugB	Probable sugar-transport integral membrane protein ABC transporter SugB	11	10	358	206.6	-151.3	-0.79	0.3724	1
Rv1238	sugC	Probable sugar-transport ATP-binding protein ABC transporter SugC	24	15	825.6	538.4	-287.2	-0.62	0.29	1
Rv1239c	corA	Possible magnesium and cobalt transport transmembrane protein CorA	23	18	1033.8	1201.6	167.8	0.22	0.6485	1
Rv1240	mdh	Probable malate dehydrogenase Mdh	3	0	0	0	0	0	1	1
Rv1241	vapB33	Possible antitoxin VapB33	1	1	0.7	29.9	29.1	5.36	0.333	1
Rv1242	vapC33	Possible toxin VapC33 Contains PIN domain	9	9	411.9	428.6	16.7	0.06	0.9533	1
Rv1243c	PE_PGRS23	PE-PGRS family protein PE_PGRS23	15	12	569	779.1	210.1	0.45	0.3095	1
Rv1244	lpqZ	Probable lipoprotein LpqZ	8	8	1088.9	839	-249.9	-0.38	0.5706	1
Rv1245c	-	Probable short-chain type dehydrogenase/reductase	13	10	764.1	656.4	-107.7	-0.22	0.7355	1
Rv1246c	relE	Toxin RelE	7	6	431.3	1029.5	598.2	1.26	0.2213	0.98144
Rv1247c	relB	Antitoxin RelB	4	4	57.4	234.5	177.1	2.03	0.2625	1
Rv1248c	-	Multifunctional alpha-ketoglutarate metabolic enzyme	41	21	38.9	20.3	-18.6	-0.94	0.0802	0.7425
Rv1249c	-	Possible membrane protein	11	8	836.7	1178.8	342.1	0.49	0.5598	1
Rv1250	-	Probable drug-transport integral membrane protein	26	21	652	979.5	327.5	0.59	0.2388	0.99948
Rv1251c	-	hypothetical protein	53	36	1568.7	1384	-184.6	-0.18	0.7801	1
Rv0211	pckA	Probable iron-regulated phosphoenolpyruvate carboxykinase [GTP] PckA (phosphoenolpyruvate carboxylase) (PEPCK)(pep carboxykinase)	22	20	4208.3	128.5	-4079.8	-5.03	0	0
Rv1253	deaD	Probable cold-shock DeaD-box protein A homolog DeaD (ATP-dependent RNA helicase dead homolog)	32	22	801.8	802.3	0.5	0	0.9993	1
Rv1254	-	Probable acyltransferase	26	4	4	21.7	17.7	2.44	0.2822	1
Rv1255c	-	Probable transcriptional regulatory protein	8	8	371.6	293.9	-77.7	-0.34	0.7042	1
Rv1256c	cyp130	Probable cytochrome P450 130 Cyp130	14	13	509.1	1472.8	963.7	1.53	0.0316	0.49213
Rv1257c	-	Probable oxidoreductase	15	11	556.6	771.3	214.7	0.47	0.4262	1
Rv1258c	-	Probable conserved integral membrane transport protein	21	17	1108.7	1992.5	883.8	0.85	0.3115	1
Rv1259	udgB	Probable uracil DNA glycosylase, UdgB	11	6	299.7	237.4	-62.4	-0.34	0.8418	1
Rv1260	-	Probable oxidoreductase	24	11	304.9	286.3	-18.7	-0.09	0.8985	1
Rv1261c	-	hypothetical protein	10	8	238.6	360.9	122.3	0.6	0.5825	1
Rv1262c	-	Hypothetical hit-like protein	4	4	108.3	53.8	-54.5	-1.01	0.396	1
Rv1263	amiB2	Probable amidase AmiB2 (aminohydrolase)	21	18	561.6	658.9	97.3	0.23	0.7043	1
Rv1264	-	Adenylyl cyclase (ATP pyrophosphate-lyase) (adenylate cyclase)	13	8	740.6	794.7	54.1	0.1	0.9269	1
Rv1265	-	hypothetical protein	11	4	97.2	164.5	67.4	0.76	0.4701	1
Rv1266c	pknH	Probable transmembrane serine/threonine-protein kinase H PknH (protein kinase H) (STPK H)	26	25	1527.1	1866.6	339.4	0.29	0.5084	1
Rv1267c	embR	Probable transcriptional regulatory protein EmbR	19	15	713.3	974.4	261.1	0.45	0.4443	1
Rv1268c	-	Hypothetical protein	11	8	581.5	1356.3	774.7	1.22	0.2171	0.97102
Rv1269c	-	Conserved probable secreted protein	7	7	244.2	342.2	98	0.49	0.737	1
Rv1270c	lprA	Possible lipoprotein LprA	10	8	361.5	378.2	16.7	0.07	0.9371	1
Rv1271c	-	Conserved hypothetical secreted protein	5	5	135.1	80	-55	-0.76	0.7817	1
Rv1272c	-	Probable drugs-transport transmembrane ATP-binding protein ABC transporter	28	19	844.5	833.9	-10.5	-0.02	0.9855	1
Rv1273c	-	Probable drugs-transport transmembrane ATP-binding protein ABC transporter	29	20	477.1	1229.2	752.1	1.37	0.0117	0.25549
Rv1274	lprB	Possible lipoprotein LprB	3	2	9.9	0	-9.9	-3.3	0.4284	1
Rv1275	lprC	Possible lipoprotein LprC	6	3	97.5	0	-97.5	-6.61	0.0608	0.64288
Rv1276c	-	hypothetical protein	6	1	11	23.4	12.5	1.09	1	1
Rv1277	-	hypothetical protein	19	14	998	1070.3	72.3	0.1	0.8476	1
Rv1278	-	Hypothetical protein	24	14	564.6	530.5	-34.1	-0.09	0.8764	1
Rv1279	-	Probable dehydrogenase FAD flavoprotein GMC oxidoreductase	25	21	900.2	858.7	-41.5	-0.07	0.8751	1
Rv1280c	oppA	Probable periplasmic oligopeptide-binding lipoprotein OppA	25	19	851.7	761.8	-90	-0.16	0.8609	1
Rv1281c	oppD	Probable oligopeptide-transport ATP-binding protein ABC transporter OppD	25	11	250.4	108.4	-142	-1.21	0.2355	0.99521
Rv1282c	oppC	Probable oligopeptide-transport integral membrane protein ABC transporter OppC	15	11	307.1	116.6	-190.6	-1.4	0.1098	0.82538
Rv1283c	oppB	Probable oligopeptide-transport integral membrane protein ABC transporter OppB	17	8	98.9	182.5	83.6	0.88	0.3317	1
Rv1284	canA	Beta-carbonic anhydrase	4	2	5.1	13.4	8.3	1.39	1	1
Rv1285	cysD	Probable sulfate adenylyltransferase subunit 2 CysD	9	5	15	20.5	5.5	0.45	0.653	1
Rv1286	cysN	Probable bifunctional enzyme CysN/CysC: sulfate adenyltransferase (subunit 1) + adenylylsulfate kinase	27	18	196.6	117.3	-79.2	-0.74	0.5401	1
Rv1287	-	hypothetical protein	10	8	309.6	536.6	227	0.79	0.257	1
Rv1288	-	hypothetical protein	32	30	2120.8	2988.2	867.4	0.49	0.1244	0.84043
Rv1289	-	hypothetical protein	10	9	263.8	422.5	158.7	0.68	0.3494	1
Rv1290A	-	Hypothetical protein	7	4	184.9	193.9	9	0.07	0.9486	1
Rv1290c	-	hypothetical protein	32	31	1971.5	3954.1	1982.5	1	0.0014	0.06777
Rv1291c	-	Conserved hypothetical secreted protein	2	2	0	93	93	6.54	0.4329	1
Rv1292	argS	Probable arginyl-tRNA synthetase ArgS (ARGRS) (arginine--tRNA ligase)	33	0	0	0	0	0	1	1
Rv1293	lysA	Diaminopimelate decarboxylase LysA (DAP decarboxylase)	24	0	0	0	0	0	1	1
Rv1294	thrA	Probable homoserine dehydrogenase ThrA	20	0	0	0	0	0	1	1
Rv1295	thrC	Threonine synthase ThrC (ts)	17	1	0	0.7	0.7	-0.58	1	1
Rv1296	thrB	Probable homoserine kinase ThrB	14	0	0	0	0	0	1	1
Rv1297	rho	Probable transcription termination factor Rho homolog	17	1	0	3.3	3.3	1.74	1	1
Rv1298	rpmE	50S ribosomal protein L31 RpmE	6	4	19.4	0	-19.4	-4.28	0.0067	0.18068
Rv1299	prfA	Probable peptide chain release factor 1 PrfA (RF-1)	14	0	0	0	0	0	1	1
Rv1300	hemK	Probable HemK protein homolog HemK	14	3	10.5	0.7	-9.9	-3.97	0.1847	0.90393
Rv1301	-	hypothetical protein	10	6	8.4	7.2	-1.2	-0.22	0.8024	1
Rv1302	rfe	Probable undecapaprenyl-phosphate alpha-N-acetylglucosaminyltransferase Rfe (UDP-GlcNAc transferase)	16	0	0	0	0	0	1	1
Rv1303	-	hypothetical protein	4	1	29	136.3	107.3	2.23	0.3311	1
Rv1304	atpB	Probable ATP synthase a chain AtpB (protein 6)	10	1	0.7	0	-0.7	0.46	1	1
Rv1305	atpE	Probable ATP synthase C chain AtpE (lipid-binding protein) (dicyclohexylcarbodiimide-binding protein)	6	0	0	0	0	0	1	1
Rv1306	atpF	Probable ATP synthase B chain AtpF	3	0	0	0	0	0	1	1
Rv1307	atpH	Probable ATP synthase delta chain AtpH	15	0	0	0	0	0	1	1
Rv1308	atpA	Probable ATP synthase alpha chain AtpA	21	1	0	0.7	0.7	-0.58	1	1
Rv1309	atpG	Probable ATP synthase gamma chain AtpG	16	0	0	0	0	0	1	1
Rv1310	atpD	Probable ATP synthase beta chain AtpD	18	0	0	0	0	0	1	1
Rv1311	atpC	Probable ATP synthase epsilon chain AtpC	1	0	0	0	0	0	1	1
Rv1312	-	Conserved hypothetical secreted protein	8	4	15.7	11.3	-4.4	-0.48	0.6593	1
Rv1313c	-	Possible transposase	15	13	1006.7	946.5	-60.2	-0.09	0.8718	1
Rv1314c	-	hypothetical protein	12	11	925.6	669.5	-256.1	-0.47	0.5177	1
Rv1315	murA	Probable UDP-N-acetylglucosamine 1-carboxyvinyltransferase MurA	13	0	0	0	0	0	1	1
Rv1316c	ogt	Methylated-DNA--protein-cysteine methyltransferase Ogt (6-O-methylguanine-DNA methyltransferase) (O-6-methylguanine-DNA-alkyltransferase)	7	7	476.2	827.8	351.6	0.8	0.5222	1
Rv1317c	alkA	Probable bifunctional regulatory protein and DNA repair enzyme AlkA (regulatory protein of adaptative response) (methylphosphotriester-DNA--protein-cysteine S-methyltransferase)	10	8	365	550	184.9	0.59	0.3336	1
Rv1318c	-	Possible adenylate cyclase (ATP pyrophosphate-lyase) (adenylyl cyclase)	17	14	1387.1	1243.9	-143.2	-0.16	0.8104	1
Rv1319c	-	Possible adenylate cyclase (ATP pyrophosphate-lyase) (adenylyl cyclase)	28	26	2671.2	2632	-39.1	-0.02	0.9529	1
Rv1320c	-	Possible adenylate cyclase (ATP pyrophosphate-lyase) (adenylyl cyclase)	27	25	1410.3	2072.4	662.1	0.56	0.1749	0.89981
Rv1321	-	hypothetical protein	9	9	389.5	878	488.5	1.17	0.0281	0.46463
Rv1322	-	hypothetical protein	5	5	173.9	364.6	190.7	1.07	0.2097	0.96075
Rv1322A	-	hypothetical protein	6	6	393.1	535.7	142.6	0.45	0.527	1
Rv1323	fadA4	Probable acetyl-CoA acetyltransferase FadA4 (acetoacetyl-CoA thiolase)	12	11	426.3	845.3	419.1	0.99	0.0635	0.65928
Rv1324	-	Possible thioredoxin	5	2	47.6	17.2	-30.4	-1.47	0.5435	1
Rv1325c	PE_PGRS24	PE-PGRS family protein PE_PGRS24	8	6	150.3	168.8	18.6	0.17	0.8581	1
Rv1326c	glgB	1,4-alpha-glucan branching enzyme GlgB (glycogen branching enzyme)	41	1	0	0.7	0.7	-0.58	1	1
Rv1327c	glgE	Probable glucanase GlgE	35	0	0	0	0	0	1	1
Rv1328	glgP	Probable glycogen phosphorylase GlgP	40	33	1415.7	1079	-336.7	-0.39	0.3377	1
Rv1329c	dinG	Probable ATP-dependent helicase DinG	23	13	631.8	878.9	247.1	0.48	0.4133	1
Rv1330c	pncB1	Nicotinic acid phosphoribosyltransferase PncB1	23	17	1109.9	989.9	-120	-0.17	0.7524	1
Rv1331	-	hypothetical protein	5	5	178.1	229.1	51	0.36	0.6087	1
Rv1332	-	Probable transcriptional regulatory protein	6	4	98.3	77.6	-20.7	-0.34	0.9543	1
Rv1333	-	Probable hydrolase	10	6	652	406.7	-245.3	-0.68	0.3788	1
Rv1334	mec	Possible hydrolase	10	10	1370	980.1	-389.9	-0.48	0.4139	1
Rv1335	cysO	Sulfur carrier protein CysO	4	4	693.5	785	91.5	0.18	0.7987	1
Rv1336	cysM	Cysteine synthase B CysM (CSASE B) (O-phosphoserine sulfhydrylase B) (O-phosphoserine (thiol)-lyase B)	16	15	3258.3	2069.9	-1188.4	-0.65	0.1742	0.89981
Rv1337	-	Probable integral membrane protein	12	12	3022.9	1090.6	-1932.2	-1.47	0.0093	0.21852
Rv1338	murI	Probable glutamate racemase MurI	16	0	0	0	0	0	1	1
Rv1410c	-	Aminoglycosides/tetracycline-transport integral membrane protein	27	23	7131.2	306	-6825.2	-4.54	0	0
Rv1340	rphA	Probable ribonuclease RphA (RNase PH) (tRNA nucleotidyltransferase)	13	10	310.2	60	-250.2	-2.37	0.0074	0.187
Rv1341	-	hypothetical protein	5	5	306.5	112.5	-193.9	-1.45	0.0875	0.77699
Rv1342c	-	hypothetical protein	5	2	1.4	1.7	0.3	0.25	1	1
Rv1343c	lprD	Probable conserved lipoprotein LprD	11	4	11.3	52.4	41.1	2.21	0.4158	1
Rv1344	mbtL	Acyl carrier protein (ACP) MbtL	7	7	665.3	484.7	-180.6	-0.46	0.6538	1
Rv1345	mbtM	Probable fatty acyl-AMP ligase MbtM	23	18	1140.5	2234.8	1094.3	0.97	0.0524	0.61979
Rv1346	mbtN	Acyl-CoA dehydrogenase MbtN	13	11	271.6	609.5	338	1.17	0.2157	0.96881
Rv1347c	mbtK	Lysine N-acetyltransferase MbtK	13	6	23	14.4	-8.6	-0.68	0.4865	1
Rv1348	irtA	Iron-regulated transporter IrtA	37	12	48.9	428.2	379.3	3.13	0.0018	0.08036
Rv1349	irtB	Iron-regulated transporter IrtB	17	7	4	104.6	100.6	4.71	0.0004	0.02399
Rv1350	fabG2	Probable 3-oxoacyl-[acyl-carrier protein] reductase FabG2 (3-ketoacyl-acyl carrier protein reductase)	12	8	118.9	247.3	128.4	1.06	0.2532	1
Rv1351	-	Hypothetical protein	10	7	189.3	308.3	119	0.7	0.237	0.99673
Rv1352	-	hypothetical protein	5	4	297.9	32.6	-265.3	-3.19	0.1613	0.88528
Rv1353c	-	Probable transcriptional regulatory protein	12	8	179.3	143.2	-36.1	-0.32	0.7235	1
Rv1354c	-	hypothetical protein	40	30	1116.3	592.8	-523.4	-0.91	0.1349	0.84817
Rv1355c	moeY	Possible molybdopterin biosynthesis protein MoeY	36	15	466.6	188.2	-278.4	-1.31	0.0329	0.50114
Rv1356c	-	Hypothetical protein	25	15	686.6	678.1	-8.5	-0.02	0.982	1
Rv1357c	-	hypothetical protein	12	12	402.5	622	219.5	0.63	0.3376	1
Rv1358	-	Probable transcriptional regulatory protein	66	53	2978.9	3379.9	401	0.18	0.6286	1
Rv1359	-	Probable transcriptional regulatory protein	17	14	255.2	459.5	204.3	0.85	0.1607	0.88451
Rv1360	-	Probable oxidoreductase	12	12	852.3	1212.6	360.3	0.51	0.3337	1
Rv1361c	PPE19	PPE family protein PPE19	10	9	807.2	435.3	-372	-0.89	0.27	1
Rv1362c	-	Possible membrane protein	13	12	388	771.2	383.3	0.99	0.0926	0.79249
Rv1363c	-	Possible membrane protein	6	5	365.3	348.3	-17	-0.07	0.9201	1
Rv1364c	-	Possible sigma factor regulatory protein	31	27	1226.4	1075.7	-150.7	-0.19	0.6952	1
Rv1365c	rsfA	Anti-anti-sigma factor RsfA (anti-sigma factor antagonist) (regulator of sigma F A)	5	5	414.1	344.5	-69.6	-0.27	0.7369	1
Rv1366	-	Hypothetical protein	17	16	651.4	586	-65.3	-0.15	0.8067	1
Rv1366A	-	hypothetical protein	5	4	246.1	203.1	-43	-0.28	0.6576	1
Rv1367c	-	hypothetical protein	13	12	669.1	834.3	165.2	0.32	0.679	1
Rv1368	lprF	Probable conserved lipoprotein LprF	7	6	702.1	1582.8	880.7	1.17	0.0489	0.5972
Rv1369c	-	Probable transposase	23	22	2117.9	1918.7	-199.2	-0.14	0.7587	1
Rv1370c	-	Putative transposase for insertion sequence element IS6110 (fragment)	4	4	365.7	394.4	28.7	0.11	0.9043	1
Rv1371	-	Probable conserved membrane protein	28	18	261.4	194.5	-66.9	-0.43	0.5573	1
Rv1372	-	hypothetical protein	18	10	116.9	148.2	31.3	0.34	0.7165	1
Rv1373	-	Glycolipid sulfotransferase	17	15	1727.4	1493.8	-233.6	-0.21	0.6732	1
Rv1374c	-	Hypothetical protein	12	12	1138.1	1326.5	188.4	0.22	0.6453	1
Rv1375	-	hypothetical protein	20	17	2350.1	3847.7	1497.7	0.71	0.1467	0.86807
Rv1376	-	hypothetical protein	14	12	636.3	1087.1	450.8	0.77	0.2451	1
Rv1377c	-	Putative transferase	10	5	144.1	486.7	342.7	1.76	0.1667	0.88833
Rv1378c	-	hypothetical protein	19	14	658.6	1192.3	533.6	0.86	0.0927	0.79249
Rv1379	pyrR	Probable pyrimidine operon regulatory protein PyrR	7	1	0	9.5	9.5	3.24	0.3299	1
Rv1380	pyrB	Probable aspartate carbamoyltransferase PyrB (ATCase) (aspartate transcarbamylase)	12	0	0	0	0	0	1	1
Rv1381	pyrC	Probable dihydroorotase PyrC (DHOase)	9	1	0	0.7	0.7	-0.58	1	1
Rv1382	-	Probable export or membrane protein	6	0	0	0	0	0	1	1
Rv1383	carA	Probable carbamoyl-phosphate synthase small chain CarA (carbamoyl-phosphate synthetase glutamine chain)	10	0	0	0	0	0	1	1
Rv1384	carB	Probable carbamoyl-phosphate synthase large chain CarB (carbamoyl-phosphate synthetase ammonia chain)	42	0	0	0	0	0	1	1
Rv1385	pyrF	Probable orotidine 5'-phosphate decarboxylase PyrF (OMP decarboxylase) (ompdecase)	5	0	0	0	0	0	1	1
Rv1386	PE15	PE family protein PE15	5	5	1423.1	643.2	-779.9	-1.15	0.4207	1
Rv1387	PPE20	PPE family protein PPE20	24	23	3901	4030.7	129.7	0.05	0.9013	1
Rv1388	mihF	Putative integration host factor MihF	5	3	60.1	7.5	-52.7	-3.01	0.3022	1
Rv1389	gmk	Probable guanylate kinase Gmk	6	0	0	0	0	0	1	1
Rv1390	rpoZ	Probable DNA-directed RNA polymerase (omega chain) RpoZ (transcriptase omega chain) (RNA polymerase omega subunit)	6	0	0	0	0	0	1	1
Rv1391	dfp	Probable DNA/pantothenate metabolism flavoprotein homolog Dfp	15	0	0	0	0	0	1	1
Rv1392	metK	Probable S-adenosylmethionine synthetase MetK (mat) (AdoMet synthetase) (methionine adenosyltransferase)	17	1	0	0.7	0.7	-0.58	1	1
Rv1393c	-	Probable monoxygenase	24	20	2009.1	2209.1	200	0.14	0.8071	1
Rv1394c	cyp132	Probable cytochrome P450 132 Cyp132	18	17	553.7	756.3	202.6	0.45	0.433	1
Rv1395	-	Transcriptional regulatory protein	13	8	372.1	413.8	41.7	0.15	0.7845	1
Rv1396c	PE_PGRS25	PE-PGRS family protein PE_PGRS25	12	8	674	449.8	-224.2	-0.58	0.5101	1
Rv1397c	vapC10	Possible toxin VapC10	6	4	148.9	258.7	109.8	0.8	0.4802	1
Rv1398c	vapB10	Possible antitoxin VapB10	3	3	98.2	172.1	73.9	0.81	0.4645	1
Rv1399c	nlhH	Probable non lipolytic carboxylesterase NlhH	14	9	520.1	319.3	-200.8	-0.7	0.3554	1
Rv1400c	lipI	Probable lipase LipH	15	10	138.8	351.1	212.3	1.34	0.065	0.66155
Rv1401	-	Possible membrane protein	5	5	190.9	19.2	-171.7	-3.31	0.0828	0.75269
Rv1402	priA	Putative primosomal protein N' PriA (replication factor Y)	22	0	0	0	0	0	1	1
Rv1403c	-	Putative methyltransferase	13	9	179.2	340.2	161.1	0.93	0.3143	1
Rv1404	-	Probable transcriptional regulatory protein	5	3	15.4	12.1	-3.3	-0.35	0.8243	1
Rv1405c	-	Putative methyltransferase	10	10	1874.3	1896.5	22.2	0.02	0.9803	1
Rv1406	fmt	Probable methionyl-tRNA formyltransferase Fmt	9	8	35.4	11	-24.4	-1.69	0.0805	0.74292
Rv1407	fmu	Probable Fmu protein (sun protein)	19	14	396.8	875.8	479	1.14	0.0655	0.66292
Rv1408	rpe	Probable ribulose-phosphate 3-epimerase Rpe (PPE) (R5P3E) (pentose-5-phosphate 3-epimerase)	11	2	9.1	5.4	-3.8	-0.77	0.7107	1
Rv1409	ribG	Probable bifunctional riboflavin biosynthesis protein RibG : diaminohydroxyphosphoribosylaminopyrimidine deaminase (riboflavin-specific deaminase) + 5-amino-6-(5-phosphoribosylamino) uracil reductase (HTP reductase)	12	0	0	0	0	0	1	1
Rv0017c	rodA	Probable cell division protein RodA	23	21	3105.3	151.1	-2954.1	-4.36	0	0
Rv1411c	lprG	Conserved lipoprotein LprG	8	7	2974.8	52.2	-2922.6	-5.83	0.0003	0.01913
Rv1412	ribC	Probable riboflavin synthase alpha chain RibC (RibE)	6	0	0	0	0	0	1	1
Rv1413	-	hypothetical protein	4	4	663.1	685.2	22.1	0.05	0.9617	1
Rv1414	-	hypothetical protein	3	3	218.1	51.1	-167	-2.09	0.0782	0.74026
Rv1415	ribA2	Probable riboflavin biosynthesis protein RibA2 : GTP cyclohydrolase II + 3,4-dihydroxy-2-butanone 4-phosphate synthase (DHBP synthase)	14	0	0	0	0	0	1	1
Rv1416	ribH	Probable riboflavin synthase beta chain RibH (6,7-dimethyl-8-ribityllumazine synthase) (DMRL synthase) (lumazine synthase)	4	0	0	0	0	0	1	1
Rv1417	-	Possible conserved membrane protein	8	3	29.3	201.9	172.6	2.79	0.1806	0.90243
Rv1418	lprH	Probable lipoprotein LprH	13	10	325.5	551.4	225.9	0.76	0.1905	0.91062
Rv1419	-	hypothetical protein	3	3	8.4	114.7	106.3	3.77	0.0541	0.62991
Rv1420	uvrC	Probable excinuclease ABC (subunit C-nuclease) UvrC	25	17	864.5	329.9	-534.6	-1.39	0.0979	0.80115
Rv1421	-	hypothetical protein	19	16	1937.3	340.4	-1596.8	-2.51	0.0008	0.04403
Rv1422	-	hypothetical protein	9	6	550.5	472.2	-78.3	-0.22	0.8309	1
Rv1423	whiA	Probable transcriptional regulatory protein WhiA	9	0	0	0	0	0	1	1
Rv1424c	-	Possible membrane protein	17	14	413.6	430.5	16.9	0.06	0.9267	1
Rv1425	-	Possible triacylglycerol synthase (diacylglycerol acyltransferase)	17	14	1092.6	1772.7	680.1	0.7	0.2277	0.99015
Rv1426c	lipO	Probable esterase LipO	26	16	261.9	355.9	94	0.44	0.4849	1
Rv1427c	fadD12	Possible long-chain-fatty-acid--CoA ligase FadD12 (fatty-acid-CoA synthetase) (fatty-acid-CoA synthase)	16	13	824.4	528.8	-295.6	-0.64	0.371	1
Rv1428c	-	hypothetical protein	16	14	650.8	902.7	251.9	0.47	0.4948	1
Rv1429	-	hypothetical protein	21	18	413.4	1099.3	685.9	1.41	0.0112	0.24726
Rv1430	PE16	PE family protein PE16	36	29	988.9	1751	762.1	0.82	0.0668	0.66933
Rv1431	-	hypothetical protein	25	20	958.7	753.5	-205.2	-0.35	0.4792	1
Rv1432	-	Probable dehydrogenase	15	14	507.6	415.5	-92.1	-0.29	0.6544	1
Rv1433	-	Possible conserved exported protein	16	15	2577.6	2464.3	-113.3	-0.06	0.9036	1
Rv1434	-	Hypothetical protein	1	1	314.3	6.9	-307.4	-5.51	0.3263	1
Rv1435c	-	Probable conserved proline, glycine, valine-rich secreted protein	16	10	365	727.1	362.1	0.99	0.272	1
Rv1436	gap	Probable glyceraldehyde 3-phosphate dehydrogenase Gap (GAPDH)	12	5	18.3	16.8	-1.4	-0.12	0.9262	1
Rv1437	pgk	Probable phosphoglycerate kinase Pgk	14	7	3.7	9.5	5.8	1.37	0.3548	1
Rv1438	tpi	Probable triosephosphate isomerase Tpi (TIM)	14	1	1.4	0	-1.4	-0.54	1	1
Rv1439c	-	hypothetical protein	7	7	469.7	395.9	-73.9	-0.25	0.8535	1
Rv1440	secG	Probable protein-export membrane protein (translocase subunit) SecG	4	0	0	0	0	0	1	1
Rv1441c	PE_PGRS26	PE-PGRS family protein PE_PGRS26	17	14	291.4	323.3	31.9	0.15	0.8451	1
Rv1442	bisC	Probable biotin sulfoxide reductase BisC (BDS reductase) (BSO reductase)	35	28	1165.9	1462.9	297	0.33	0.4374	1
Rv1443c	-	hypothetical protein	1	1	2.2	40.5	38.3	4.22	0.3259	1
Rv1444c	-	hypothetical protein	3	3	123.2	59.5	-63.7	-1.05	0.3598	1
Rv1445c	devB	Probable 6-phosphogluconolactonase DevB (6PGL)	7	4	104	36.4	-67.7	-1.52	0.3213	1
Rv1446c	opcA	Putative OXPP cycle protein OpcA	13	6	44.7	83.5	38.8	0.9	0.4313	1
Rv1447c	zwf2	Probable glucose-6-phosphate 1-dehydrogenase Zwf2 (G6PD)	15	12	170	664.2	494.2	1.97	0.0049	0.15262
Rv1448c	tal	Probable transaldolase Tal	11	6	176.3	155.5	-20.8	-0.18	0.8627	1
Rv1449c	tkt	Transketolase Tkt (TK)	20	0	0	0	0	0	1	1
Rv1450c	PE_PGRS27	PE-PGRS family protein PE_PGRS27	28	15	426.1	531.5	105.4	0.32	0.6548	1
Rv1451	ctaB	Probable cytochrome C oxidase assembly factor CtaB	15	1	1.8	0	-1.8	-0.87	1	1
Rv1452c	PE_PGRS28	PE-PGRS family protein PE_PGRS28	15	12	850.3	987.1	136.8	0.22	0.6766	1
Rv1453	-	Possible transcriptional activator protein	10	10	425.3	830.2	404.9	0.96	0.1129	0.83309
Rv1454c	qor	Probable quinone reductase Qor (NADPH:quinone reductase) (zeta-crystallin homolog protein)	15	12	1545.7	1676.6	130.9	0.12	0.8313	1
Rv1455	-	hypothetical protein	12	10	746.5	1459.9	713.4	0.97	0.2551	1
Rv1456c	-	Probable unidentified antibiotic-transport integral membrane ABC transporter	14	4	2.2	3.4	1.3	0.66	0.713	1
Rv1457c	-	Probable unidentified antibiotic-transport integral membrane ABC transporter	8	7	39.3	27.2	-12.1	-0.53	0.5315	1
Rv1458c	-	Probable unidentified antibiotic-transport ATP-binding protein ABC transporter	13	11	83.2	101.5	18.2	0.29	0.6819	1
Rv1459c	-	Possible conserved integral membrane protein	23	4	401.3	153.1	-248.1	-1.39	0.1161	0.83888
Rv1460	-	Probable transcriptional regulatory protein	7	2	85.9	186.5	100.6	1.12	0.5427	1
Rv1461	-	hypothetical protein	56	1	0	1.7	1.7	0.78	1	1
Rv1462	-	hypothetical protein	14	0	0	0	0	0	1	1
Rv1463	-	Probable conserved ATP-binding protein ABC transporter	10	0	0	0	0	0	1	1
Rv1464	csd	Probable cysteine desulfurase Csd	15	0	0	0	0	0	1	1
Rv1465	-	Possible nitrogen fixation related protein	7	1	0.7	98.8	98	7.09	0.3367	1
Rv1466	-	hypothetical protein	1	1	1.8	0	-1.8	-0.87	1	1
Rv1467c	fadE15	Probable acyl-CoA dehydrogenase FadE15	25	22	669.9	1386.4	716.6	1.05	0.0305	0.48631
Rv1468c	PE_PGRS29	PE-PGRS family protein PE_PGRS29	9	7	210	567.9	358	1.44	0.1062	0.8174
Rv1469	ctpD	Probable cation transporter P-type ATPase D CtpD	18	17	331.8	508.2	176.4	0.62	0.4249	1
Rv1470	trxA	Probable thioredoxin TrxA	5	5	324.8	798.6	473.8	1.3	0.1303	0.84644
Rv1471	trxB1	Probable thioredoxin TrxB1	2	2	50.1	162.5	112.4	1.7	0.2402	1
Rv1472	echA12	Possible enoyl-CoA hydratase EchA12 (enoyl hydrase) (unsaturated acyl-CoA hydratase) (crotonase)	14	12	824.6	1213.5	388.9	0.56	0.5161	1
Rv1473	-	Probable macrolide-transport ATP-binding protein ABC transporter	22	19	616.3	271.1	-345.2	-1.18	0.0905	0.78368
Rv1473A	-	Possible transcriptional regulatory protein	4	3	64.4	331.1	266.8	2.36	0.0056	0.16424
Rv1474c	-	Probable transcriptional regulatory protein	8	6	202.1	337	135	0.74	0.8255	1
Rv1475c	acn	Probable iron-regulated aconitate hydratase Acn (citrate hydro-lyase) (aconitase)	47	1	0	0.7	0.7	-0.58	1	1
Rv1476	-	Possible membrane protein	5	0	0	0	0	0	1	1
Rv1477	ripA	Peptidoglycan hydrolase	21	7	365.2	51.1	-314.1	-2.84	0.0194	0.36943
Rv1478	-	Possible invasion protein	7	6	569.1	236.4	-332.7	-1.27	0.2182	0.97116
Rv1479	moxR1	Probable transcriptional regulatory protein MoxR1	13	0	0	0	0	0	1	1
Rv1480	-	hypothetical protein	6	1	1.4	57.2	55.8	5.3	0.3367	1
Rv1481	-	Probable membrane protein	11	0	0	0	0	0	1	1
Rv1482c	-	hypothetical protein	14	11	1098.6	1213.9	115.3	0.14	0.8351	1
Rv1483	fabG1	3-oxoacyl-[acyl-carrier protein] reductase FabG1 (3-ketoacyl-acyl carrier protein reductase) (mycolic acid biosynthesis a protein)	12	0	0	0	0	0	1	1
Rv1484	inhA	NADH-dependent enoyl-[acyl-carrier-protein] reductase InhA (NADH-dependent enoyl-ACP reductase)	7	0	0	0	0	0	1	1
Rv1485	hemZ	Ferrochelatase HemZ (protoheme ferro-lyase) (heme synthetase)	24	0	0	0	0	0	1	1
Rv1486c	-	hypothetical protein	7	7	608.6	648.9	40.3	0.09	0.9	1
Rv1487	-	hypothetical protein	3	2	228.4	1.7	-226.7	-7.05	0.1457	0.86807
Rv1488	-	Possible exported conserved protein	14	13	1369.8	2415.6	1045.8	0.82	0.1124	0.83172
Rv1489	-	hypothetical protein	6	6	623.1	732.3	109.2	0.23	0.7299	1
Rv1489A	-	hypothetical protein	4	4	177.6	125.8	-51.8	-0.5	0.7359	1
Rv1490	-	Probable membrane protein	37	21	683.3	1185	501.6	0.79	0.4587	1
Rv1491c	-	hypothetical protein	14	12	1400.5	978.7	-421.8	-0.52	0.3808	1
Rv1492	mutA	Probable methylmalonyl-CoA mutase small subunit MutA (MCM)	13	10	463.4	837.4	374	0.85	0.2497	1
Rv1493	mutB	Probable methylmalonyl-CoA mutase large subunit MutB (MCM)	28	22	2005.2	2230.2	225	0.15	0.7173	1
Rv1494	mazE4	Possible antitoxin MazE4	8	6	161.6	495.4	333.8	1.62	0.0403	0.55592
Rv1495	mazF4	Possible toxin MazF4	5	4	451.9	277.4	-174.5	-0.7	0.5104	1
Rv1496	-	Possible transport system kinase	3	3	173.3	150.6	-22.6	-0.2	0.802	1
Rv1497	lipL	Probable esterase LipL	14	12	835.5	1153	317.5	0.46	0.499	1
Rv1498A	-	hypothetical protein	3	3	366.6	368.5	1.9	0.01	0.9866	1
Rv1498c	-	Probable methyltransferase	16	14	810.8	1076.2	265.4	0.41	0.4549	1
Rv1499	-	Hypothetical protein	4	4	492	295.6	-196.5	-0.74	0.488	1
Rv1500	-	Probable glycosyltransferase	32	16	556	982.9	426.9	0.82	0.1541	0.86841
Rv1501	-	hypothetical protein	30	18	815.2	1106.4	291.3	0.44	0.8235	1
Rv1502	-	Hypothetical protein	32	18	333.3	494.5	161.2	0.57	0.4095	1
Rv1503c	-	hypothetical protein	18	16	1497.6	1391.7	-105.9	-0.11	0.8676	1
Rv1504c	-	hypothetical protein	12	11	1584.8	1640.2	55.3	0.05	0.9108	1
Rv1505c	-	hypothetical protein	25	16	824.6	864	39.4	0.07	0.9286	1
Rv1506c	-	Hypothetical protein	19	14	736.8	260.1	-476.7	-1.5	0.1426	0.86723
Rv1507A	-	Hypothetical protein	16	7	262.3	253.4	-8.8	-0.05	0.9446	1
Rv1507c	-	hypothetical protein	26	7	0	189.2	189.2	7.56	0.0027	0.10431
Rv1508A	-	hypothetical protein	13	10	297.9	570.9	273	0.94	0.1201	0.84043
Rv1508c	-	Probable membrane protein	40	36	3385.4	4291.4	906	0.34	0.348	1
Rv1509	-	Hypothetical protein	16	7	648.2	166.6	-481.6	-1.96	0.2714	1
Rv1510	-	Conserved probable membrane protein	22	21	1572.7	2190.5	617.8	0.48	0.2027	0.94247
Rv1511	gmdA	GDP-D-mannose dehydratase GmdA (GDP-mannose 4,6 dehydratase) (GMD)	19	17	1584.9	1428.3	-156.6	-0.15	0.752	1
Rv1512	epiA	Probable nucleotide-sugar epimerase EpiA	11	8	969.4	82.7	-886.7	-3.55	0.007	0.18383
Rv1513	-	hypothetical protein	7	5	55.9	174.1	118.2	1.64	0.1694	0.89131
Rv1514c	-	hypothetical protein	17	10	492.9	233.1	-259.8	-1.08	0.7191	1
Rv1515c	-	hypothetical protein	16	9	110.6	121.7	11	0.14	0.8885	1
Rv1516c	-	Probable sugar transferase	11	8	277.7	770.6	492.9	1.47	0.3897	1
Rv1517	-	hypothetical protein	13	7	132.9	190.1	57.2	0.52	0.6152	1
Rv1518	-	hypothetical protein	11	8	244	363.3	119.4	0.57	0.3922	1
Rv1519	-	hypothetical protein	3	3	146.4	185.3	38.9	0.34	0.8337	1
Rv1520	-	Probable sugar transferase	20	19	1932.2	1640.6	-291.6	-0.24	0.6042	1
Rv1521	fadD25	Probable fatty-acid-AMP ligase FadD25 (fatty-acid-AMP synthetase) (fatty-acid-AMP synthase)	35	28	3123.4	1840.9	-1282.5	-0.76	0.122	0.84043
Rv1522c	mmpL12	Probable conserved transmembrane transport protein MmpL12	46	31	2684.6	2674.2	-10.4	-0.01	0.9883	1
Rv1523	-	Probable methyltransferase	15	14	1334.3	1279.7	-54.5	-0.06	0.892	1
Rv1524	-	Probable glycosyltransferase	12	7	543	213.9	-329.1	-1.34	0.4731	1
Rv1525	wbbL2	Possible rhamnosyl transferase WbbL2	20	8	26.3	87.7	61.3	1.73	0.3184	1
Rv1526c	-	Probable glycosyltransferase	18	15	523.1	660.4	137.3	0.34	0.5827	1
Rv1527c	pks5	Probable polyketide synthase Pks5	86	66	2998.1	3181	182.9	0.09	0.788	1
Rv1528c	papA4	Probable conserved polyketide synthase associated protein PapA4	7	6	167.9	411.1	243.2	1.29	0.1026	0.81472
Rv1529	fadD24	Probable fatty-acid-AMP ligase FadD24 (fatty-acid-AMP synthetase) (fatty-acid-AMP synthase)	33	25	1352.3	1691.6	339.3	0.32	0.6606	1
Rv1530	adh	Probable alcohol dehydrogenase Adh	22	13	226.7	493.9	267.2	1.12	0.1819	0.90393
Rv1531	-	hypothetical protein	8	5	193.1	205.1	12	0.09	0.9353	1
Rv1532c	-	hypothetical protein	4	4	33.9	160.2	126.3	2.24	0.233	0.99343
Rv1533	-	hypothetical protein	10	6	440.1	355.5	-84.7	-0.31	0.8248	1
Rv1534	-	Probable transcriptional regulator	16	15	576.1	734.6	158.4	0.35	0.6263	1
Rv1535	-	hypothetical protein	4	4	170.1	491.6	321.5	1.53	0.1315	0.84654
Rv1536	ileS	Isoleucyl-tRNA synthetase IleS	72	1	0	0.7	0.7	-0.58	1	1
Rv1537	dinX	Probable DNA polymerase IV DinX (pol IV 1) (DNA nucleotidyltransferase (DNA-directed))	13	8	240.7	245.5	4.8	0.03	0.9651	1
Rv1538c	ansA	Probable L-aparaginase AnsA	14	13	595.4	918.2	322.8	0.62	0.255	1
Rv1539	lspA	Probable lipoprotein signal peptidase LspA	8	6	77.4	103.3	25.9	0.42	0.8537	1
Rv1540	-	Conserved hypothetical protein member of yabO/yceC/yfiI family	12	5	1.8	15.5	13.7	3.08	0.0942	0.7995
Rv1541c	lprI	Possible lipoprotein LprI	9	8	385.8	615.6	229.8	0.67	0.4583	1
Rv1542c	glbN	Hemoglobin GlbN	7	7	309.8	462.3	152.5	0.58	0.5452	1
Rv1543	-	Possible fatty acyl-CoA reductase	14	13	2287.5	1172	-1115.5	-0.96	0.1005	0.80924
Rv1544	-	Possible ketoacyl reductase	11	8	1596.7	770.1	-826.6	-1.05	0.0922	0.79158
Rv1545	-	Hypothetical protein	3	2	146.5	524.3	377.8	1.84	0.116	0.83888
Rv1546	-	hypothetical protein	3	3	264.1	351.5	87.4	0.41	0.6433	1
Rv1547	dnaE1	Probable DNA polymerase III (alpha chain) DnaE1 (DNA nucleotidyltransferase)	45	2	0.7	1.7	1	1.25	1	1
Rv1548c	PPE21	PPE family protein PPE21	41	31	1523.4	2416.1	892.7	0.67	0.1204	0.84043
Rv1549	fadD11.1	Possible fatty-acid-CoA ligase FadD11.1 (fatty-acid-CoA synthetase) (fatty-acid-CoA synthase)	9	6	1499.5	1113.7	-385.8	-0.43	0.7015	1
Rv1550	fadD11	Probable fatty-acid-CoA ligase FadD11 (fatty-acid-CoA synthetase) (fatty-acid-CoA synthase)	25	23	3093.3	1768.7	-1324.6	-0.81	0.09	0.7819
Rv1551	plsB1	Possible acyltransferase PlsB1	29	25	1235.4	1519.1	283.7	0.3	0.5247	1
Rv1552	frdA	Probable fumarate reductase [flavoprotein subunit] FrdA (fumarate dehydrogenase) (fumaric hydrogenase)	34	23	1541.6	984.5	-557.2	-0.65	0.3384	1
Rv1553	frdB	Probable fumarate reductase [iron-sulfur subunit] FrdB (fumarate dehydrogenase) (fumaric hydrogenase)	13	12	758.6	933.5	174.9	0.3	0.5083	1
Rv1554	frdC	Probable fumarate reductase [membrane anchor subunit] FrdC (fumarate dehydrogenase) (fumaric hydrogenase)	9	8	498.9	493.9	-5	-0.01	0.9846	1
Rv1555	frdD	Probable fumarate reductase [membrane anchor subunit] FrdD (fumarate dehydrogenase) (fumaric hydrogenase)	3	3	591.3	107.5	-483.8	-2.46	0.0544	0.62991
Rv1556	-	Possible regulatory protein	12	10	1423.9	789.6	-634.3	-0.85	0.2411	1
Rv1557	mmpL6	Probable conserved transmembrane transport protein MmpL6	19	15	1495.1	1105.4	-389.6	-0.44	0.4401	1
Rv1558	-	hypothetical protein	8	7	1484.6	1473.2	-11.4	-0.01	0.9901	1
Rv1559	ilvA	Probable threonine dehydratase IlvA	23	0	0	0	0	0	1	1
Rv1560	vapB11	Possible antitoxin VapB11	2	2	0.7	3.4	2.7	2.25	1	1
Rv1561	vapC11	Possible toxin VapC11	9	8	339.8	426.3	86.5	0.33	0.6538	1
Rv1562c	treZ	Maltooligosyltrehalose trehalohydrolase TreZ	30	20	360	616.5	256.5	0.78	0.3127	1
Rv1563c	treY	Maltooligosyltrehalose synthase TreY	31	14	243.8	214.6	-29.2	-0.18	0.7884	1
Rv1564c	treX	Probable maltooligosyltrehalose synthase TreX	42	29	1220.1	1581	360.9	0.37	0.4837	1
Rv3490	otsA	Alpha, alpha-trehalose-phosphate synthase [UDP-forming] OtsA (trehalose-6-phosphate synthase) (UDP-glucose-glucosephosphate glucosyltransferase) (trehalosephosphate-UDP glucosyltransferase) (trehalose-6-phosphate synthetase) (trehalose-phosphate synthase) (trehalose-phosphate synthetase) (transglucosylase) (trehalosephosphate-UDP glucosyl transferase)	29	18	75.1	4	-71.1	-4.22	0.0001	0.00788
Rv1566c	-	Possible Inv protein	10	9	1819.5	1274.6	-544.9	-0.51	0.3358	1
Rv1567c	-	Probable hypothetical membrane protein	8	7	2091.6	3592.2	1500.6	0.78	0.2777	1
Rv1568	bioA	Adenosylmethionine-8-amino-7-oxononanoate aminotransferase BioA	15	15	670.7	1513.8	843.1	1.17	0.0427	0.57
Rv1569	bioF1	Probable 8-amino-7-oxononanoate synthase BioF1 (AONS) (8-amino-7-ketopelargonate synthase) (7-keto-8-amino-pelargonic acid synthetase) (7-KAP synthetase) (L-alanine--pimelyl CoA ligase)	7	6	278.4	434	155.5	0.64	0.2628	1
Rv1570	bioD	Dethiobiotin synthetase BioD	2	1	79.2	49.9	-29.4	-0.67	0.6703	1
Rv1571	-	hypothetical protein	2	1	0	51.1	51.1	5.68	0.3374	1
Rv1572c	-	hypothetical protein	1	1	27.4	18.8	-8.7	-0.55	1	1
Rv1573	-	Probable PhiRv1 phage protein	1	1	0	138.7	138.7	7.12	1	1
Rv1574	-	Probable PhiRv1 phage related protein	2	2	6.6	4.1	-2.4	-0.67	0.489	1
Rv1575	-	Probable PhiRv1 phage protein	10	3	2.6	11	8.5	2.11	0.2219	0.98193
Rv1576c	-	Probable PhiRv1 phage protein	7	2	0	37.9	37.9	5.24	0.427	1
Rv1577c	-	Probable PhiRv1 phage protein	7	2	5.5	43.7	38.2	2.99	0.4307	1
Rv1578c	-	Probable PhiRv1 phage protein	4	2	80.9	28.2	-52.6	-1.52	0.8044	1
Rv1579c	-	Probable PhiRv1 phage protein	4	3	580.5	237.6	-342.9	-1.29	0.6352	1
Rv1580c	-	Probable PhiRv1 phage protein	5	5	466.4	650.5	184.1	0.48	0.5519	1
Rv1581c	-	Probable PhiRv1 phage protein	6	5	67.3	401.4	334.1	2.58	0.0783	0.74026
Rv1582c	-	Probable PhiRv1 phage protein	29	15	502	642.3	140.3	0.36	0.6561	1
Rv1583c	-	Probable PhiRv1 phage protein	5	5	586.4	264	-322.4	-1.15	0.4129	1
Rv1584c	-	Possible PhiRv1 phage protein	3	2	243.8	284.8	41	0.22	0.7982	1
Rv1585c	-	Possible phage PhiRv1 protein	8	5	31.1	70.6	39.5	1.18	0.6279	1
Rv1586c	-	Probable PhiRv1 integrase	20	15	1321.4	1506.4	185	0.19	0.8162	1
Rv1587c	-	Partial REP13E12 repeat protein	13	12	677.7	918.3	240.6	0.44	0.4097	1
Rv1588c	-	Partial REP13E12 repeat protein	8	7	409.8	336.5	-73.3	-0.28	0.731	1
Rv1589	bioB	Probable biotin synthetase BioB	9	7	825.7	963.8	138	0.22	0.8015	1
Rv1590	-	hypothetical protein	3	3	129.5	255.3	125.8	0.98	0.3039	1
Rv1591	-	Probable transmembrane protein	8	7	1156.9	1014	-142.9	-0.19	0.748	1
Rv1845c	blaR	Possible sensor-transducer protein BlaR	13	13	829.1	51.5	-777.6	-4.01	0	0
Rv1593c	-	hypothetical protein	11	9	920.3	679.3	-241	-0.44	0.9779	1
Rv1594	nadA	Probable quinolinate synthetase NadA	10	0	0	0	0	0	1	1
Rv1595	nadB	Probable L-aspartate oxidase NadB	23	1	1.8	0	-1.8	-0.87	1	1
Rv1596	nadC	Probable nicotinate-nucleotide pyrophosphatase NadC	12	0	0	0	0	0	1	1
Rv1597	-	Hypothetical protein	12	12	766.3	1036.4	270	0.44	0.469	1
Rv1598c	-	hypothetical protein	8	7	438.5	321.2	-117.3	-0.45	0.7654	1
Rv1599	hisD	Probable histidinol dehydrogenase HisD (HDH)	14	0	0	0	0	0	1	1
Rv1600	hisC1	Probable histidinol-phosphate aminotransferase HisC1	24	0	0	0	0	0	1	1
Rv1601	hisB	Probable imidazole glycerol-phosphate dehydratase HisB	14	0	0	0	0	0	1	1
Rv1602	hisH	Probable amidotransferase HisH	7	0	0	0	0	0	1	1
Rv1603	hisA	Probable phosphoribosylformimino-5-aminoimidazole carboxamide ribotide isomerase HisA	8	0	0	0	0	0	1	1
Rv1604	impA	Probable inositol-monophosphatase ImpA (imp)	11	6	185.7	118.6	-67.2	-0.65	0.6072	1
Rv1605	hisF	Probable cyclase HisF	6	0	0	0	0	0	1	1
Rv1606	hisI	Probable phosphoribosyl-AMP 1,6 cyclohydrolase HisI	7	0	0	0	0	0	1	1
Rv1607	chaA	Probable ionic transporter integral membrane protein ChaA	9	7	311	274.4	-36.6	-0.18	0.8305	1
Rv1608c	bcpB	Probable peroxidoxin BcpB	6	4	134	100.4	-33.6	-0.42	0.6676	1
Rv1609	trpE	Anthranilate synthase component I TrpE (glutamine amidotransferase)	25	0	0	0	0	0	1	1
Rv1610	-	Possible conserved membrane protein	5	2	1.4	0	-1.4	-0.54	0.4281	1
Rv1611	trpC	Probable indole-3-glycerol phosphate synthase TrpC	11	0	0	0	0	0	1	1
Rv1612	trpB	Tryptophan synthase, beta subunit TrpB	18	0	0	0	0	0	1	1
Rv1613	trpA	Probable tryptophan synthase, alpha subunit TrpA	16	0	0	0	0	0	1	1
Rv1614	lgt	Possible prolipoprotein diacylglyceryl transferases Lgt	23	2	182.6	59.4	-123.2	-1.62	0.0061	0.1726
Rv1615	-	Probable membrane protein	8	6	151.8	375.7	223.8	1.31	0.371	1
Rv1616	-	hypothetical protein	10	8	523.1	434.1	-89	-0.27	0.7352	1
Rv1617	pykA	Probable pyruvate kinase PykA	13	5	35.6	0	-35.6	-5.15	0.0002	0.0141
Rv1618	tesB1	Probable acyl-CoA thioesterase II TesB1	15	12	542.2	1339.7	797.4	1.3	0.0546	0.63041
Rv1619	-	hypothetical protein	23	12	287	421.9	134.9	0.56	0.4615	1
Rv1620c	cydC	Probable 'component linked with the assembly of cytochrome' transport transmembrane ATP-binding protein ABC transporter CydC	18	13	1729	84	-1645	-4.36	0.0017	0.07851
Rv0066c	icd2	Probable isocitrate dehydrogenase [NADP] Icd2 (oxalosuccinate decarboxylase) (IDH) (NADP+-specific ICDH) (IDP)	33	24	1098	68.9	-1029.1	-3.99	0	0
Rv1622c	cydB	Probable integral membrane cytochrome D ubiquinol oxidase (subunit II) CydB (cytochrome BD-I oxidase subunit II)	20	10	2034.3	52.5	-1981.8	-5.28	0.0004	0.02399
Rv1339	-	hypothetical protein	16	15	1663.7	116.6	-1547.2	-3.84	0.0001	0.00788
Rv1624c	-	Probable conserved membrane protein	5	5	428.6	275.4	-153.2	-0.64	0.4435	1
Rv1625c	cya	Membrane-anchored adenylyl cyclase Cya (ATP pyrophosphate-lyase) (adenylate cyclase)	29	25	2663.7	3620.1	956.4	0.44	0.1952	0.92258
Rv1626	-	Probable two-component system transcriptional regulator	5	5	171.1	193.6	22.6	0.18	0.8408	1
Rv1627c	-	Probable nonspecific lipid-transfer protein	17	10	403.2	815.5	412.3	1.02	0.1599	0.88242
Rv1628c	-	hypothetical protein	7	5	251.4	751.3	499.9	1.58	0.1505	0.86807
Rv1629	polA	Probable DNA polymerase I PolA	38	6	52.7	4.7	-48	-3.49	0.0791	0.74035
Rv1630	rpsA	30S ribosomal protein S1 RpsA	14	0	0	0	0	0	1	1
Rv1631	coaE	Probable dephospho-CoA kinase CoaE (dephosphocoenzyme a kinase)	11	1	27.3	0	-27.3	-4.77	0.3365	1
Rv1632c	-	Hypothetical protein	10	10	1596.3	767.1	-829.2	-1.06	0.0967	0.7995
Rv1633	uvrB	Probable excinuclease ABC (subunit B-helicase) UvrB	38	35	5969.8	3065.4	-2904.5	-0.96	0.0022	0.09404
Rv1634	-	Possible drug efflux membrane protein	28	27	3618.7	3209.7	-409	-0.17	0.7289	1
Rv1635c	-	Probable mannosyltransferase Probable conserved transmembrane protein	29	28	2310.2	3461.9	1151.7	0.58	0.1729	0.89981
Rv1636	TB15.3	Iron-regulated universal stress protein family protein TB15.3	7	2	11	1.7	-9.3	-2.67	1	1
Rv1637c	-	hypothetical protein	10	10	520.2	923.1	402.9	0.83	0.1775	0.90243
Rv1638	uvrA	Probable excinuclease ABC (subunit A-DNA-binding ATPase) UvrA	37	31	1643.1	1744.4	101.3	0.09	0.8088	1
Rv1638A	-	hypothetical protein	5	1	0	25.5	25.5	4.67	1	1
Rv1639c	-	hypothetical protein	13	9	691.3	273.4	-417.9	-1.34	0.1066	0.8174
Rv1640c	lysX	Lysyl-tRNA synthetase 2 LysX	59	47	7561.8	4040.1	-3521.8	-0.9	0.008	0.19965
Rv1641	infC	Probable initiation factor if-3 InfC	11	0	0	0	0	0	1	1
Rv1642	rpmI	50S ribosomal protein L35 RpmI	1	0	0	0	0	0	1	1
Rv1643	rplT	50S ribosomal protein L20 RplT	7	0	0	0	0	0	1	1
Rv1644	tsnR	Possible 23S rRNA methyltransferase TsnR	10	9	903.8	1318.3	414.5	0.54	0.4326	1
Rv1645c	-	hypothetical protein	23	22	2984.4	4073.7	1089.3	0.45	0.2709	1
Rv1646	PE17	PE family protein PE17	15	14	1426.5	1226.2	-200.3	-0.22	0.7573	1
Rv1647	-	Adenylate cyclase (ATP pyrophosphate-lyase) (adenylyl cyclase)	9	8	345.1	1045.5	700.4	1.6	0.0078	0.19588
Rv1648	-	Probable transmembrane protein	12	12	808.5	1440	631.4	0.83	0.1325	0.84683
Rv1649	pheS	Probable phenylalanyl-tRNA synthetase, alpha chain PheS	13	0	0	0	0	0	1	1
Rv1650	pheT	Probable phenylalanyl-tRNA synthetase, beta chain PheT	33	0	0	0	0	0	1	1
Rv1651c	PE_PGRS30	PE-PGRS family protein PE_PGRS30	44	37	2037.7	2623.9	586.2	0.36	0.3053	1
Rv1652	argC	Probable N-acetyl-gamma-glutamyl-phoshate reductase ArgC	15	0	0	0	0	0	1	1
Rv1653	argJ	Probable glutamate N-acetyltransferase ArgJ	3	0	0	0	0	0	1	1
Rv1654	argB	Probable acetylglutamate kinase ArgB	4	0	0	0	0	0	1	1
Rv1655	argD	Probable acetylornithine aminotransferase ArgD	10	0	0	0	0	0	1	1
Rv1656	argF	Probable ornithine carbamoyltransferase, anabolic ArgF	5	0	0	0	0	0	1	1
Rv1657	argR	Probable arginine repressor ArgR (AHRC)	3	2	536.8	342.9	-193.8	-0.65	1	1
Rv1658	argG	Probable argininosuccinate synthase ArgG	16	0	0	0	0	0	1	1
Rv1659	argH	Probable argininosuccinate lyase ArgH	8	0	0	0	0	0	1	1
Rv1660	pks10	Chalcone synthase Pks10	9	9	271.8	469.1	197.3	0.79	0.2386	0.99948
Rv1661	pks7	Probable polyketide synthase Pks7	73	28	332.4	998	665.6	1.59	0.0223	0.40728
Rv1662	pks8	Probable polyketide synthase Pks8	62	29	609.3	566.6	-42.7	-0.1	0.937	1
Rv1663	pks17	Probable polyketide synthase Pks17	17	12	281.3	637.9	356.6	1.18	0.1506	0.86807
Rv1664	pks9	Probable polyketide synthase Pks9	42	27	826.3	643.7	-182.6	-0.36	0.5148	1
Rv1665	pks11	Chalcone synthase Pks11	10	10	1128	805.6	-322.4	-0.49	0.6105	1
Rv1666c	cyp139	Probable cytochrome P450 139 Cyp139	18	13	1852.9	1212.8	-640.1	-0.61	0.2434	1
Rv1667c	-	Probable second part of macrolide-transport ATP-binding protein ABC transporter	9	7	376.4	978.9	602.5	1.38	0.1502	0.86807
Rv1668c	-	Probable first part of macrolide-transport ATP-binding protein ABC transporter	12	7	396.7	359.8	-37	-0.14	0.855	1
Rv1669	-	Hypothetical protein	7	5	149.3	268.9	119.6	0.85	0.2	0.93769
Rv1670	-	hypothetical protein	10	9	413.2	892.9	479.7	1.11	0.0469	0.58705
Rv1671	-	Probable membrane protein	13	4	173.9	325.4	151.6	0.9	0.4532	1
Rv1672c	-	Probable conserved integral membrane transport protein	20	20	1314.6	808.1	-506.5	-0.7	0.6902	1
Rv1673c	-	hypothetical protein	13	9	142	421.4	279.3	1.57	0.153	0.86841
Rv1674c	-	Probable transcriptional regulatory protein	9	5	147.5	383.8	236.2	1.38	0.0438	0.5753
Rv1675c	cmr	Probable transcriptional regulatory protein Cmr	10	7	416.6	169.1	-247.5	-1.3	0.2843	1
Rv1676	-	hypothetical protein	8	6	28.2	212.2	184	2.91	0.064	0.66106
Rv1677	dsbF	Probable conserved lipoprotein DsbF	11	6	180	164	-16	-0.13	0.773	1
Rv1678	-	Probable integral membrane protein	10	7	162.2	330.7	168.5	1.03	0.2761	1
Rv1679	fadE16	Possible acyl-CoA dehydrogenase FadE16	8	3	107.1	43.7	-63.3	-1.29	0.6551	1
Rv1680	-	Hypothetical protein	14	8	190.8	237.8	47.1	0.32	0.7426	1
Rv1681	moeX	Possible molybdopterin biosynthesis protein MoeX	12	9	569.7	941.5	371.7	0.72	0.5347	1
Rv1682	-	Probable coiled-coil structural protein	13	10	407.7	403.4	-4.2	-0.02	0.9836	1
Rv1683	-	Possible bifunctional enzyme; long-chain acyl-CoA synthase and lipase	37	16	622.4	253.9	-368.5	-1.29	0.2585	1
Rv1684	-	hypothetical protein	4	0	0	0	0	0	1	1
Rv1685c	-	hypothetical protein	7	5	6.9	56.8	49.9	3.03	0.0515	0.61403
Rv1686c	-	Probable conserved integral membrane protein ABC transporter	12	7	193.9	265	71.1	0.45	0.7253	1
Rv1687c	-	Probable conserved ATP-binding protein ABC transporter	10	8	477.1	182.1	-294.9	-1.39	0.0891	0.78167
Rv1688	mpg	Possible 3-methyladenine DNA glycosylase Mpg	8	8	146.2	383	236.9	1.39	0.1539	0.86841
Rv1689	tyrS	Probable tyrosyl-tRNA synthase TyrS (TYRRS)	17	1	0.7	0	-0.7	0.46	1	1
Rv1690	lprJ	Probable lipoprotein LprJ	6	4	195.5	181.8	-13.7	-0.1	0.8678	1
Rv1691	-	hypothetical protein	9	7	87.7	26.8	-60.9	-1.71	0.0831	0.75372
Rv1692	-	Probable phosphatase	10	8	606.4	600.4	-6	-0.01	0.9898	1
Rv1693	-	hypothetical protein	1	1	278.1	17.5	-260.6	-3.99	1	1
Rv1694	tlyA	2'-O-methyltransferase TlyA	8	4	77.1	127.9	50.7	0.73	0.5453	1
Rv1695	ppnK	Inorganic polyphosphate/ATP-NAD kinase PpnK (poly(P)/ATP NAD kinase)	7	0	0	0	0	0	1	1
Rv1696	recN	Probable DNA repair protein RecN (recombination protein N)	18	14	456	263.3	-192.7	-0.79	0.3499	1
Rv1697	-	hypothetical protein	15	1	113.4	0	-113.4	-6.83	1	1
Rv1698	mctB	Outer membrane protein MctB	12	6	24.9	153.4	128.6	2.63	0.0253	0.44198
Rv1699	pyrG	Probable CTP synthase PyrG	34	0	0	0	0	0	1	1
Rv1700	-	NUDIX hydrolase	10	8	247	325.1	78.1	0.4	0.6977	1
Rv1701	-	Probable integrase/recombinase	13	12	272.1	222.9	-49.2	-0.29	0.6998	1
Rv1702c	-	hypothetical protein	20	19	940.8	1581.4	640.6	0.75	0.2683	1
Rv1703c	-	Probable catechol-O-methyltransferase	11	10	1344.6	985.4	-359.2	-0.45	0.5019	1
Rv1704c	cycA	Probable D-serine/alanine/glycine transporter protein CycA	18	17	1305.3	1246	-59.3	-0.07	0.8931	1
Rv1705c	PPE22	PPE family protein PPE22	23	18	1683.8	1169	-514.9	-0.53	0.2415	1
Rv1706A	-	hypothetical protein	2	1	90.6	94.3	3.7	0.06	1	1
Rv1706c	PPE23	PPE family protein PPE23	18	16	1540.8	3198.6	1657.7	1.05	0.0677	0.67498
Rv1707	-	Probable conserved transmembrane protein	19	18	1099.4	2424.2	1324.9	1.14	0.0038	0.12619
Rv1708	-	Putative initiation inhibitor protein	16	2	6.2	0	-6.2	-2.64	0.4244	1
Rv1709	scpA	Possible segregation and condensation protein ScpA	11	11	538	188	-350	-1.52	0.0447	0.57711
Rv1710	scpB	Possible segregation and condensation protein ScpB	13	7	678.6	41.6	-636.9	-4.03	0.0045	0.1435
Rv1711	-	hypothetical protein	9	3	25.1	0	-25.1	-4.65	0.0671	0.67067
Rv1712	cmk	Cytidylate kinase Cmk (CMP kinase) (cytidine monophosphate kinase) (ck)	11	1	29.3	0	-29.3	-4.87	1	1
Rv1713	engA	Probable GTP-binding protein EngA	11	0	0	0	0	0	1	1
Rv1714	-	Probable oxidoreductase	6	5	224.5	100.1	-124.3	-1.16	0.3387	1
Rv1715	fadB3	Probable 3-hydroxybutyryl-CoA dehydrogenase FadB3 (beta-hydroxybutyryl-CoA dehydrogenase) (BHBD)	9	4	47.6	74.1	26.5	0.64	0.631	1
Rv1716	-	hypothetical protein	11	8	296.3	444.4	148	0.58	0.488	1
Rv1717	-	hypothetical protein	4	4	182.8	339.6	156.8	0.89	0.4367	1
Rv1718	-	hypothetical protein	7	6	286.2	268.1	-18.1	-0.09	0.9142	1
Rv1719	-	Probable transcriptional regulatory protein	6	4	23.8	271.7	247.9	3.51	0.0097	0.22529
Rv1720c	vapC12	Possible toxin VapC12	9	7	524	329.5	-194.5	-0.67	0.4847	1
Rv1721c	vapB12	Possible antitoxin VapB12	2	2	34.9	48.2	13.4	0.47	1	1
Rv1722	-	Possible carboxylase	22	20	1446.7	2080.8	634.1	0.52	0.143	0.86723
Rv1723	-	Probable hydrolase	16	14	918.2	1311	392.8	0.51	0.2656	1
Rv1724c	-	Hypothetical protein	11	11	1098.2	1029.8	-68.5	-0.09	0.8832	1
Rv1725c	-	hypothetical protein	9	7	764.6	905.2	140.6	0.24	0.706	1
Rv1726	-	Probable oxidoreductase	15	11	708.7	1011.2	302.5	0.51	0.3582	1
Rv1727	-	hypothetical protein	4	4	204.9	387.9	183	0.92	0.3482	1
Rv1728c	-	hypothetical protein	17	13	430.9	697.1	266.2	0.69	0.4571	1
Rv1729c	-	Possible S-adenosylmethionine-dependent methyltransferase	21	12	152.7	295.4	142.6	0.95	0.14	0.86485
Rv1730c	-	Possible penicillin-binding protein	29	11	110.8	694.5	583.6	2.65	0.0265	0.44907
Rv1731	gabD2	Possible succinate-semialdehyde dehydrogenase [NADP+] dependent (SSDH) GabD2	23	21	552.4	1520.7	968.4	1.46	0.0571	0.63155
Rv1732c	-	hypothetical protein	8	8	191.5	326	134.4	0.77	0.3184	1
Rv1733c	-	Probable conserved transmembrane protein	5	5	209.1	110.4	-98.6	-0.92	0.4455	1
Rv1734c	-	hypothetical protein	2	2	71.3	96.1	24.8	0.43	0.6955	1
Rv1735c	-	Hypothetical membrane protein	6	5	300.6	120.9	-179.7	-1.31	0.243	1
Rv1736c	narX	Probable nitrate reductase NarX	37	32	1375.8	2011.2	635.5	0.55	0.1479	0.86807
Rv1737c	narK2	Possible nitrate/nitrite transporter NarK2	13	12	282.9	307	24	0.12	0.856	1
Rv1738	-	hypothetical protein	2	2	134.3	64.4	-69.9	-1.06	0.9722	1
Rv1739c	-	Probable sulphate-transport transmembrane protein ABC transporter	36	29	1246.5	1127.4	-119.2	-0.14	0.7193	1
Rv1740	vapB34	Possible antitoxin VapB34	4	1	81	79.9	-1.1	-0.02	1	1
Rv1741	vapC34	Possible toxin VapC34 Contains PIN domain	6	5	506.9	408.1	-98.8	-0.31	0.6552	1
Rv1742	-	hypothetical protein	13	11	535.7	868.3	332.7	0.7	0.4636	1
Rv1743	pknE	Probable transmembrane serine/threonine-protein kinase E PknE (protein kinase E) (STPK E)	29	25	1592.5	2366.5	774.1	0.57	0.104	0.8174
Rv1744c	-	Probable membrane protein	5	4	274.3	820.5	546.2	1.58	0.1679	0.89053
Rv1745c	idi	Probable isopentenyl-diphosphate delta-isomerase Idi (IPP isomerase) (isopentenyl pyrophosphate isomerase)	11	7	220.6	126.4	-94.1	-0.8	0.954	1
Rv1746	pknF	Anchored-membrane serine/threonine-protein kinase PknF (protein kinase F) (STPK F)	13	11	779.9	973.9	194.1	0.32	0.5939	1
Rv1747	-	Probable conserved transmembrane ATP-binding protein ABC transporter	29	25	4019.6	4324	304.4	0.11	0.799	1
Rv1748	-	hypothetical protein	12	11	1819.1	1709.7	-109.4	-0.09	0.9073	1
Rv1749c	-	Possible integral membrane protein	16	16	957.3	1169.2	211.9	0.29	0.6291	1
Rv1750c	fadD1	Possible fatty-acid-CoA ligase FadD1 (fatty-acid-CoA synthetase) (fatty-acid-CoA synthase)	36	28	2109.6	2577	467.4	0.29	0.4991	1
Rv1751	-	Probable oxidoreductase	19	14	408.9	640.3	231.3	0.65	0.4011	1
Rv1752	-	hypothetical protein	4	3	51.2	298.7	247.5	2.54	0.1197	0.84043
Rv1753c	PPE24	PPE family protein PPE24	61	33	1216.9	1195.7	-21.3	-0.03	0.9549	1
Rv1754c	-	hypothetical protein	33	27	2245.7	2355.7	110	0.07	0.8817	1
Rv1756c	-	Putative transposase	23	23	2164.4	2132.9	-31.4	-0.02	0.9606	1
Rv1757c	-	Putative transposase for insertion sequence element IS6110 (fragment)	4	4	441	447	6	0.02	0.9752	1
Rv1758	cut1	Probable cutinase Cut1	11	11	709.5	695.5	-13.9	-0.03	0.9722	1
Rv1759c	wag22	PE-PGRS family protein Wag22	23	15	1052.9	1309.6	256.7	0.31	0.6223	1
Rv1760	-	Possible triacylglycerol synthase (diacylglycerol acyltransferase)	26	23	3590.3	3577.5	-12.7	-0.01	0.9925	1
Rv1761c	-	Possible exported protein	4	3	364.9	225.2	-139.7	-0.7	0.5827	1
Rv1762c	-	hypothetical protein	9	8	890.3	896.1	5.8	0.01	0.9912	1
Rv1763	-	Putative transposase for insertion sequence element IS6110 (fragment)	4	4	397.4	505.3	107.9	0.35	0.67	1
Rv1764	-	Putative transposase	22	22	1794.9	2136	341.1	0.25	0.5752	1
Rv1765A	-	Putative transposase (fragment)	3	3	310	154.4	-155.7	-1.01	0.2943	1
Rv1765c	-	hypothetical protein	6	6	270.8	527.8	257	0.96	0.1061	0.8174
Rv1766	-	hypothetical protein	3	2	8	158	150	4.3	0.0205	0.3849
Rv1767	-	hypothetical protein	7	7	364.5	475	110.5	0.38	0.7249	1
Rv1768	PE_PGRS31	PE-PGRS family protein PE_PGRS31	17	15	679.3	1107.4	428.1	0.7	0.1637	0.88833
Rv1769	-	hypothetical protein	20	16	781.3	1196.3	415.1	0.61	0.2029	0.94247
Rv1770	-	hypothetical protein	16	12	1889.5	1836.2	-53.3	-0.04	0.927	1
Rv1771	-	L-gulono-1,4-lactone dehydrogenase	22	21	1270.7	1696.9	426.2	0.42	0.4375	1
Rv1772	-	Hypothetical protein	4	3	29.3	43.1	13.8	0.56	0.6972	1
Rv1773c	-	Probable transcriptional regulatory protein	10	6	329.3	250.3	-79	-0.4	0.8169	1
Rv1774	-	Probable oxidoreductase	27	20	1048.4	1808.1	759.7	0.79	0.1525	0.86841
Rv1775	-	hypothetical protein	12	11	215.6	310.8	95.2	0.53	0.411	1
Rv1776c	-	Possible transcriptional regulatory protein	11	7	477.1	141.3	-335.8	-1.76	0.1722	0.89961
Rv1777	cyp144	Probable cytochrome P450 144 Cyp144	23	17	837.2	1056.6	219.4	0.34	0.5386	1
Rv1778c	-	hypothetical protein	5	5	42.1	144.7	102.7	1.78	0.143	0.86723
Rv1779c	-	Possible integral membrane protein	12	6	549.4	509.4	-40	-0.11	0.9054	1
Rv1780	-	hypothetical protein	9	8	2158.6	444.5	-1714.2	-2.28	0.0269	0.45224
Rv1781c	malQ	Probable 4-alpha-glucanotransferase MalQ (amylomaltase) (disproportionating enzyme) (D-enzyme)	25	25	2348.9	2999.4	650.5	0.35	0.5571	1
Rv1565c	-	hypothetical protein	41	36	11767	864.2	-10902.8	-3.77	0	0
Rv3193c	-	Probable conserved transmembrane protein	79	39	228.7	22.5	-206.3	-3.35	0	0
Rv1785c	cyp143	Probable cytochrome P450 143 Cyp143	16	12	584.4	309.4	-274.9	-0.92	0.3633	1
Rv1786	-	Probable ferredoxin	1	1	111.7	306.5	194.8	1.46	0.671	1
Rv1787	PPE25	PPE family protein PPE25	15	14	1794.1	2606.8	812.6	0.54	0.4454	1
Rv1788	PE18	PE family protein PE18	4	4	388.7	601.6	212.9	0.63	0.3327	1
Rv1789	PPE26	PPE family protein PPE26	18	15	2148.4	2474.4	326	0.2	0.6562	1
Rv1790	PPE27	PPE family protein PPE27	15	14	2505.9	2718.9	212.9	0.12	0.8526	1
Rv1791	PE19	PE family protein PE19	6	6	934.5	575.5	-359	-0.7	0.4227	1
Rv1793	esxN	Putative ESAT-6 like protein EsxN (ESAT-6 like protein 5)	3	3	23	83.1	60	1.85	0.3333	1
Rv2690c	-	Probable conserved integral membrane alanine and valine and leucine rich protein	31	19	274	26.8	-247.2	-3.35	0.0001	0.00788
Rv3818	-	hypothetical protein	31	21	2549.5	258.2	-2291.3	-3.3	0	0
Rv1623c	cydA	Probable integral membrane cytochrome D ubiquinol oxidase (subunit I) CydA (cytochrome BD-I oxidase subunit I)	18	13	3935.9	424.2	-3511.7	-3.21	0	0
Rv1797	eccE5	ESX conserved component EccE5 ESX-5 type VII secretion system protein Probable membrane protein	15	12	10.2	64.5	54.3	2.66	0.0005	0.02954
Rv1798	eccA5	ESX conserved component EccA5 ESX-5 type VII secretion system protein	30	26	293.4	1083.5	790	1.88	0	0
Rv1799	lppT	Probable lipoprotein LppT	2	2	155.5	110.6	-44.9	-0.49	0.885	1
Rv1800	PPE28	PPE family protein PPE28	39	33	3210.1	4308.1	1098	0.42	0.2614	1
Rv1801	PPE29	PPE family protein PPE29	21	18	1400.9	1356.6	-44.3	-0.05	0.9454	1
Rv1802	PPE30	PPE family protein PPE30	18	16	1835.3	1879.1	43.8	0.03	0.923	1
Rv1803c	PE_PGRS32	PE-PGRS family protein PE_PGRS32	31	25	1908.7	2193.9	285.3	0.2	0.6228	1
Rv1804c	-	hypothetical protein	9	9	800.3	531.4	-268.9	-0.59	0.5792	1
Rv1805c	-	Hypothetical protein	5	2	123	0	-123	-6.94	0.0482	0.5953
Rv1806	PE20	PE family protein PE20	5	4	168.1	93.3	-74.8	-0.85	0.8085	1
Rv1807	PPE31	PPE family protein PPE31	17	12	505	526.1	21.1	0.06	0.9285	1
Rv1808	PPE32	PPE family protein PPE32	25	24	3825	3922.4	97.4	0.04	0.9446	1
Rv1809	PPE33	PPE family protein PPE33	19	17	2256.9	1389.2	-867.7	-0.7	0.3673	1
Rv1810	-	hypothetical protein	11	10	1413.9	1288.4	-125.5	-0.13	0.7977	1
Rv1811	mgtC	Possible Mg2+ transport P-type ATPase C MgtC	15	14	2886.8	3817.2	930.4	0.4	0.4358	1
Rv1812c	-	Probable dehydrogenase	22	19	2687.6	3229.1	541.5	0.26	0.6771	1
Rv1813c	-	hypothetical protein	9	9	305.9	423.4	117.5	0.47	0.6699	1
Rv1814	erg3	Membrane-bound C-5 sterol desaturase Erg3 (sterol-C5-desaturase)	21	19	4028.6	3827.4	-201.2	-0.07	0.8576	1
Rv1815	-	hypothetical protein	7	6	1292.1	587.6	-704.5	-1.14	0.3213	1
Rv1816	-	Possible transcriptional regulatory protein	15	13	1023.7	1282.6	258.9	0.33	0.5823	1
Rv1817	-	Possible flavoprotein	26	24	1355.5	2217.1	861.6	0.71	0.1155	0.83888
Rv1818c	PE_PGRS33	PE-PGRS family protein PE_PGRS33	11	9	656.8	448.5	-208.3	-0.55	0.5903	1
Rv1819c	bacA	Probable drug-transport transmembrane ATP-binding protein ABC transporter BacA	29	28	3397.2	3446.3	49.1	0.02	0.9566	1
Rv1820	ilvG	Probable acetolactate synthase IlvG (acetohydroxy-acid synthase)(ALS)	16	15	1362	1831	469	0.43	0.4258	1
Rv1821	secA2	Possible preprotein translocase ATPase SecA2	36	29	7288.3	2570.4	-4717.9	-1.5	0.0026	0.10242
Rv1822	pgsA2	Probable CDP-diacylglycerol--glycerol-3-phosphate 3-phosphatidyltransferase PgsA2 (PGP synthase) (phosphatidylglycerophosphate synthase) (3-phosphatidyl-1'-glycerol-3'phosphate synthase)	17	3	67.4	16.8	-50.6	-2	0.3439	1
Rv1823	-	hypothetical protein	14	11	1199	529.7	-669.4	-1.18	0.2309	0.99268
Rv1824	-	hypothetical protein	4	4	548.5	128.5	-420.1	-2.09	0.1661	0.88833
Rv1825	-	hypothetical protein	9	8	1254.2	480.9	-773.2	-1.38	0.0664	0.66799
Rv1826	gcvH	Probable glycine cleavage system H protein GcvH	8	1	0	0.7	0.7	-0.58	1	1
Rv1827	garA	Conserved protein with FHA domain, GarA	6	0	0	0	0	0	1	1
Rv1828	-	hypothetical protein	13	0	0	0	0	0	1	1
Rv1829	-	hypothetical protein	9	8	1210.1	659	-551.2	-0.88	0.2478	1
Rv1830	-	hypothetical protein	10	1	5.5	3.4	-2	-0.67	1	1
Rv1831	-	Hypothetical protein	5	5	578	829.9	251.9	0.52	0.5661	1
Rv1832	gcvB	Probable glycine dehydrogenase GcvB (glycine decarboxylase) (glycine cleavage system P-protein)	50	1	0	0.7	0.7	-0.58	1	1
Rv1833c	-	Possible haloalkane dehalogenase	13	10	220.4	568.8	348.4	1.37	0.048	0.5953
Rv1834	lipZ	Probable hydrolase	10	9	270.4	688.8	418.4	1.35	0.2169	0.97102
Rv1835c	-	hypothetical protein	34	33	3444.2	5696.1	2252	0.73	0.025	0.4404
Rv2198c	mmpS3	Probable conserved membrane protein MmpS3	14	13	2356.1	261.7	-2094.4	-3.17	0	0
Rv1837c	glcB	Malate synthase G GlcB	22	1	1.8	0	-1.8	-0.87	1	1
Rv1838c	vapC13	Possible toxin VapC13	10	10	1824.8	2232.9	408.1	0.29	0.5987	1
Rv1839c	vapB13	Possible antitoxin VapB13	1	1	261.1	493.8	232.8	0.92	0.6655	1
Rv1840c	PE_PGRS34	PE-PGRS family protein PE_PGRS34	15	10	586.7	962.6	375.9	0.71	0.4346	1
Rv1841c	-	hypothetical protein	13	11	1617.1	953.4	-663.7	-0.76	0.187	0.90854
Rv1842c	-	hypothetical protein	15	14	998.2	1536.6	538.4	0.62	0.2398	1
Rv1843c	guaB1	Probable inosine-5'-monophosphate dehydrogenase GuaB1(imp dehydrogenase) (IMPDH) (IMPD)	20	16	2291.2	3721.7	1430.5	0.7	0.0973	0.7995
Rv1844c	gnd1	Probable 6-phosphogluconate dehydrogenase Gnd1	14	14	1307.1	2286.2	979.1	0.81	0.0466	0.58512
Rv0642c	mmaA4	Methoxy mycolic acid synthase 4 MmaA4 (methyl mycolic acid synthase 4) (MMA4) (hydroxy mycolic acid synthase)	16	15	17628.7	2012.7	-15616	-3.13	0	0
Rv1846c	blaI	Transcriptional repressor BlaI	3	3	48.3	137.7	89.4	1.51	0.1835	0.90393
Rv1847	-	hypothetical protein	5	5	777.6	927	149.4	0.25	0.7739	1
Rv1848	ureA	Urease gamma subunit UreA (urea amidohydrolase)	2	2	54.3	52.4	-2	-0.05	0.922	1
Rv1849	ureB	Urease beta subunit UreB (urea amidohydrolase)	6	3	1.4	168.4	166.9	6.86	0.0415	0.56524
Rv1850	ureC	Urease alpha subunit UreC (urea amidohydrolase)	11	9	138.5	186.6	48.2	0.43	0.5994	1
Rv1851	ureF	Urease accessory protein UreF	2	2	261.8	126.1	-135.6	-1.05	0.3058	1
Rv1852	ureG	Urease accessory protein UreG	4	3	610.4	645.6	35.2	0.08	0.9404	1
Rv1853	ureD	Probable urease accessory protein UreD	5	4	114.9	313.7	198.8	1.45	0.2121	0.96305
Rv1854c	ndh	Probable NADH dehydrogenase Ndh	17	3	3.7	1.7	-1.9	-1.09	0.4599	1
Rv1855c	-	Possible oxidoreductase	11	10	1079.2	1912.6	833.4	0.83	0.1262	0.84043
Rv1856c	-	Possible oxidoreductase	4	4	579	197.2	-381.9	-1.55	0.095	0.7995
Rv1857	modA	Probable molybdate-binding lipoprotein ModA	5	5	1172.4	997.2	-175.2	-0.23	0.7818	1
Rv1858	modB	Probable molybdenum-transport integral membrane protein ABC transporter ModB	17	15	620.1	1297.9	677.8	1.07	0.0586	0.63155
Rv1859	modC	Probable molybdenum-transport ATP-binding protein ABC transporter ModC	16	15	976.6	1047.8	71.3	0.1	0.8373	1
Rv1860	apa	Alanine and proline rich secreted protein Apa (fibronectin attachment protein) (immunogenic protein MPT32) (antigen MPT-32) (45-kDa glycoprotein) (45/47 kDa antigen)	14	12	1527	1982	455	0.38	0.6392	1
Rv1861	-	Probable conserved transmembrane protein	7	5	1192.5	979	-213.5	-0.28	0.8103	1
Rv1862	adhA	Probable alcohol dehydrogenase AdhA	15	13	962.1	1475.6	513.5	0.62	0.3243	1
Rv1863c	-	Probable conserved integral membrane protein	10	9	1342	1666	324.1	0.31	0.6307	1
Rv1864c	-	hypothetical protein	9	8	836.5	661.9	-174.6	-0.34	0.6252	1
Rv1865c	-	Probable short-chain type dehydrogenase	12	10	649.7	609.4	-40.2	-0.09	0.906	1
Rv1866	-	hypothetical protein	32	24	988	864.3	-123.7	-0.19	0.7195	1
Rv1867	-	hypothetical protein	18	14	1296.3	1254.6	-41.7	-0.05	0.9297	1
Rv1868	-	hypothetical protein	27	25	1861.4	1906.4	45.1	0.03	0.9379	1
Rv1869c	-	Probable reductase	23	22	836.4	1850.4	1014	1.15	0.0138	0.28435
Rv1870c	-	hypothetical protein	10	9	849.1	1357.6	508.5	0.68	0.3386	1
Rv1871c	-	hypothetical protein	8	8	726.3	511.9	-214.3	-0.5	0.5218	1
Rv1872c	lldD2	Possible L-lactate dehydrogenase (cytochrome) LldD2	13	10	1387	1451.2	64.2	0.07	0.9375	1
Rv1873	-	hypothetical protein	9	8	1445.4	1469	23.6	0.02	0.9705	1
Rv1874	-	hypothetical protein	11	11	847.7	1048.1	200.4	0.31	0.5685	1
Rv1875	-	hypothetical protein	4	4	821.8	728.8	-93	-0.17	0.8348	1
Rv1876	bfrA	Probable bacterioferritin BfrA	10	10	1424.3	1280.3	-143.9	-0.15	0.8054	1
Rv1877	-	Probable conserved integral membrane protein	30	29	2334.5	3353.3	1018.8	0.52	0.0972	0.7995
Rv1878	glnA3	Probable glutamine synthetase GlnA3 (glutamine synthase) (GS-I)	26	17	836	1615.1	779.1	0.95	0.1925	0.91643
Rv1879	-	hypothetical protein	17	15	536.6	1078.7	542.1	1.01	0.174	0.89981
Rv1880c	cyp140	Probable cytochrome P450 140 Cyp140	15	13	1452.4	1136.3	-316.1	-0.35	0.5175	1
Rv1881c	lppE	Possible conserved lipoprotein LppE	8	7	366.8	1225.4	858.6	1.74	0.0591	0.63155
Rv1882c	-	Probable short-chain type dehydrogenase/reductase	14	14	1120	1764.8	644.8	0.66	0.1762	0.90124
Rv1883c	-	hypothetical protein	6	5	440.5	484.6	44.1	0.14	0.8981	1
Rv1884c	rpfC	Probable resuscitation-promoting factor RpfC	5	4	273.4	577.4	304	1.08	0.3559	1
Rv1885c	-	Chorismate mutase	9	9	537.1	802.9	265.8	0.58	0.3463	1
Rv1886c	fbpB	Secreted antigen 85-B FbpB (85B) (antigen 85 complex B) (mycolyl transferase 85B) (fibronectin-binding protein B) (extracellular alpha-antigen)	23	23	4558.7	6062.1	1503.3	0.41	0.226	0.9881
Rv1887	-	Hypothetical protein	19	16	3177.2	3207.3	30.1	0.01	0.9812	1
Rv1888A	-	hypothetical protein	0	0	0	0	0	0	1	1
Rv1888c	-	Possible transmembrane protein	13	11	1079.8	1897.8	818	0.81	0.2267	0.99009
Rv1889c	-	hypothetical protein	3	1	172	225.7	53.7	0.39	0.3372	1
Rv1890c	-	Hypothetical protein	8	6	345.4	283.6	-61.8	-0.28	0.6889	1
Rv1891	-	hypothetical protein	8	8	785.1	535.6	-249.5	-0.55	0.362	1
Rv1892	-	Probable membrane protein	7	7	1420	1389.8	-30.2	-0.03	0.9654	1
Rv1893	-	hypothetical protein	0	0	0	0	0	0	1	1
Rv1894c	-	hypothetical protein	11	9	1189.7	1447.1	257.4	0.28	0.6587	1
Rv1895	-	Possible dehydrogenase	17	13	511.9	822.7	310.8	0.68	0.1952	0.92258
Rv1896c	-	hypothetical protein	21	15	512.6	1012.8	500.2	0.98	0.0689	0.68356
Rv1897c	-	hypothetical protein	4	3	76.2	212.8	136.5	1.48	0.0426	0.57
Rv1898	-	hypothetical protein	3	2	78.7	273.2	194.6	1.8	0.0565	0.63155
Rv1899c	lppD	Possible lipoprotein LppD	10	10	605.1	975.7	370.6	0.69	0.1304	0.84644
Rv1900c	lipJ	Probable lignin peroxidase LipJ	19	15	595.9	624	28.2	0.07	0.9062	1
Rv1901	cinA	Probable CinA-like protein CinA	17	15	1125	1140.8	15.8	0.02	0.9706	1
Rv1902c	nanT	Probable sialic acid-transport integral membrane protein NanT	30	26	1191.5	1870.4	678.9	0.65	0.1753	0.90059
Rv1903	-	Probable conserved membrane protein	5	4	575.8	628.1	52.3	0.13	0.8783	1
Rv1904	-	hypothetical protein	10	10	1655.3	1280.3	-375	-0.37	0.6565	1
Rv1905c	aao	Probable D-amino acid oxidase Aao	17	14	1051.3	2242.5	1191.2	1.09	0.0095	0.22192
Rv1906c	-	hypothetical protein	9	8	472.5	1067.9	595.5	1.18	0.1158	0.83888
Rv1907c	-	Hypothetical protein	10	9	440.4	285.9	-154.5	-0.62	0.4213	1
Rv1908c	katG	Catalase-peroxidase-peroxynitritase T KatG	34	30	1855	1289.4	-565.6	-0.52	0.1184	0.84043
Rv1909c	furA	Ferric uptake regulation protein FurA (fur)	8	6	484.4	582.7	98.3	0.27	0.8089	1
Rv1910c	-	Probable exported protein	12	9	699.3	763.4	64.1	0.13	0.8486	1
Rv1911c	lppC	Probable lipoprotein LppC	8	7	224	279.5	55.5	0.32	0.6455	1
Rv1912c	fadB5	Possible oxidoreductase FadB5	13	10	1034.9	677.4	-357.4	-0.61	0.5205	1
Rv1913	-	hypothetical protein	10	9	339.2	311	-28.2	-0.13	0.8756	1
Rv1914c	-	hypothetical protein	5	4	367.7	230.9	-136.7	-0.67	0.4894	1
Rv1915	aceAa	Probable isocitrate lyase AceAa [first part] (isocitrase) (isocitratase) (Icl)	21	17	892.2	1101.1	208.9	0.3	0.7268	1
Rv1916	aceAb	Probable isocitrate lyase AceAb [second part] (isocitrase) (isocitratase) (Icl)	16	14	878.4	949.4	71	0.11	0.8463	1
Rv1917c	PPE34	PPE family protein PPE34	114	75	4018.8	4151.4	132.6	0.05	0.8778	1
Rv1918c	PPE35	PPE family protein PPE35	71	47	2237.3	3346.3	1108.9	0.58	0.124	0.84043
Rv1919c	-	hypothetical protein	7	7	729.9	658.2	-71.7	-0.15	0.8062	1
Rv1920	-	Probable membrane protein	11	8	641.2	420	-221.3	-0.61	0.323	1
Rv1921c	lppF	Probable conserved lipoprotein LppF	20	19	1482.2	1381.3	-101	-0.1	0.8552	1
Rv1922	-	Probable conserved lipoprotein	19	15	877	1596.2	719.2	0.86	0.0981	0.80115
Rv1923	lipD	Probable lipase LipD	28	24	2418.7	3044.5	625.8	0.33	0.3169	1
Rv1924c	-	hypothetical protein	9	8	975.4	494.6	-480.8	-0.98	0.3353	1
Rv1925	fadD31	Probable acyl-CoA ligase FadD31 (acyl-CoA synthetase) (acyl-CoA synthase)	34	31	15899.8	4312.9	-11586.8	-1.88	0	0
Rv1926c	mpt63	Immunogenic protein Mpt63 (antigen Mpt63/MPB63) (16 kDa immunoprotective extracellular protein)	8	7	106.2	327.7	221.6	1.63	0.1088	0.82538
Rv1927	-	hypothetical protein	16	14	1724.2	1631.5	-92.6	-0.08	0.9011	1
Rv1928c	-	Probable short-chain type dehydrogenase/reductase	17	14	1059.3	1152.1	92.8	0.12	0.8287	1
Rv1929c	-	hypothetical protein	9	6	212.3	177.1	-35.2	-0.26	0.7721	1
Rv1930c	-	hypothetical protein	4	3	163.5	38.3	-125.2	-2.09	0.1904	0.91062
Rv1931c	-	Probable transcriptional regulatory protein	2	2	101	24.6	-76.4	-2.04	0.1457	0.86807
Rv1932	tpx	Probable thiol peroxidase Tpx	7	6	231.2	384.9	153.7	0.74	0.3634	1
Rv1933c	fadE18	Probable acyl-CoA dehydrogenase FadE18	9	8	125	606.1	481.1	2.28	0.0506	0.6081
Rv1934c	fadE17	Probable acyl-CoA dehydrogenase FadE17	11	9	368.1	358	-10.2	-0.04	0.9529	1
Rv1935c	echA13	Possible enoyl-CoA hydratase EchA13 (enoyl hydrase) (unsaturated acyl-CoA hydratase) (crotonase)	10	9	226.2	603.5	377.3	1.42	0.0266	0.44907
Rv1936	-	Possible monooxygenase	15	14	1262.8	1769.5	506.7	0.49	0.7501	1
Rv1937	-	Possible oxygenase	44	35	871.2	1397.9	526.8	0.68	0.1534	0.86841
Rv1938	ephB	Probable epoxide hydrolase EphB (epoxide hydratase)	16	13	322.3	182.2	-140.2	-0.82	0.4567	1
Rv1939	-	Probable oxidoreductase	5	2	0	68.9	68.9	6.11	0.4201	1
Rv1940	ribA1	Probable riboflavin biosynthesis protein RibA1 (GTP cyclohydrolase II)	8	5	427.3	500.4	73.1	0.23	0.7181	1
Rv1941	-	Probable short-chain type dehydrogenase/reductase	3	1	0	31	31	4.95	0.3297	1
Rv1942c	mazF5	Possible toxin MazF5	2	2	1.8	14.5	12.7	2.99	0.4293	1
Rv1943c	mazE5	Possible antitoxin MazE5	10	6	306.5	624.6	318.1	1.03	0.416	1
Rv1944c	-	hypothetical protein	7	5	259.8	339.3	79.5	0.39	0.6281	1
Rv1945	-	hypothetical protein	19	16	872	940.8	68.9	0.11	0.8647	1
Rv1946c	lppG	Possible lipoprotein	7	5	125.7	191.5	65.8	0.61	0.4354	1
Rv1947	-	Hypothetical protein	3	3	95.9	78.2	-17.7	-0.29	0.757	1
Rv1948c	-	Hypothetical protein	15	10	816.1	544.9	-271.2	-0.58	0.5026	1
Rv1949c	-	hypothetical protein	17	12	946.6	983.8	37.2	0.06	0.9309	1
Rv1950c	-	hypothetical protein	5	5	310.3	651.9	341.6	1.07	0.0975	0.7995
Rv1951c	-	hypothetical protein	5	4	233	350.1	117.1	0.59	0.5798	1
Rv1952	vapB14	Possible antitoxin VapB14	2	2	15.9	38.6	22.6	1.28	0.7119	1
Rv1953	vapC14	Possible toxin VapC14	9	4	636.5	595.7	-40.8	-0.1	0.9092	1
Rv1954A	-	Hypothetical protein	5	5	744	653.3	-90.6	-0.19	0.8081	1
Rv1954c	-	Hypothetical protein	7	7	940.1	1325.8	385.7	0.5	0.4787	1
Rv1955	higB	Possible toxin HigB	7	5	257.9	853.7	595.8	1.73	0.2347	0.99521
Rv1956	higA	Possible antitoxin HigA	8	6	597.5	553.3	-44.2	-0.11	0.8772	1
Rv1957	-	Hypothetical protein	13	13	1171.6	460.4	-711.2	-1.35	0.0085	0.20699
Rv1958c	-	Hypothetical protein	11	8	686.2	806.3	120	0.23	0.7261	1
[truncated: 2,019 more rows]
